# Supplementary material for: Mapping the viruses belonging to the order Bunyavirales in China
Source: Infect Dis Poverty. 2022 Jul 7;11:81. doi: 10.1186/s40249-022-00993-x (PMC9264531; doi:10.1186/s40249-022-00993-x)
Supplement: Supplementary file 2 — Additional file 2. The dataset for CCHFV records in China used for BRT models. [file 40249_2022_993_MOESM2_ESM.xlsx]

## Sheet: CCHFV
Supplementary data. The distribution of CCHFV records in China used for BRT models.
Virus	Level	Longitude	Latitude	Province_code	City_code	County_code	Source
Crimean-Congo hemorrhagic fever virus	point	79.2382	39.9554	65	6590	659003	Literature
Crimean-Congo hemorrhagic fever virus	point	78.8216	39.7054	65	6590	659003	Literature
Crimean-Congo hemorrhagic fever virus	point	80.2382	41.2054	65	6529	652901	Literature
Crimean-Congo hemorrhagic fever virus	point	80.0716	40.3721	65	6529	652928	Literature
Crimean-Congo hemorrhagic fever virus	point	79.3216	39.8721	65	6590	659003	Literature
Crimean-Congo hemorrhagic fever virus	point	79.4049	39.9554	65	6590	659003	Literature
Crimean-Congo hemorrhagic fever virus	point	79.4882	39.9554	65	6590	659003	Literature
Crimean-Congo hemorrhagic fever virus	point	79.4049	40.0387	65	6590	659003	Literature
Crimean-Congo hemorrhagic fever virus	point	78.2382	39.5387	65	6531	653130	Literature
Crimean-Congo hemorrhagic fever virus	point	78.5716	39.7887	65	6531	653130	Literature
Crimean-Congo hemorrhagic fever virus	point	77.9049	39.3721	65	6531	653130	Literature
Crimean-Congo hemorrhagic fever virus	point	79.3216	39.9554	65	6590	659003	Literature
Crimean-Congo hemorrhagic fever virus	point	78.1549	39.4554	65	6531	653130	Literature
Crimean-Congo hemorrhagic fever virus	point	82.4882	41.2887	65	6529	652928	Literature
Crimean-Congo hemorrhagic fever virus	point	83.9049	44.5387	65	6542	654202	Literature
Crimean-Congo hemorrhagic fever virus	point	83.6549	44.9554	65	6542	654202	Literature
Crimean-Congo hemorrhagic fever virus	point	87.6549	44.5387	65	6501	650109	Literature
Crimean-Congo hemorrhagic fever virus	point	88.1549	39.0387	65	6528	652824	Literature
Crimean-Congo hemorrhagic fever virus	point	84.3216	41.7054	65	6528	652822	Literature
Crimean-Congo hemorrhagic fever virus	point	99.5716	22.3721	53	5308	530827	Literature
Crimean-Congo hemorrhagic fever virus	point	99.6549	22.4554	53	5308	530827	Literature
Crimean-Congo hemorrhagic fever virus	point	99.4049	22.2054	53	5308	530827	Literature
Crimean-Congo hemorrhagic fever virus	point	99.4049	22.3721	53	5308	530827	Literature
Crimean-Congo hemorrhagic fever virus	point	99.6549	22.5387	53	5308	530828	Literature
Crimean-Congo hemorrhagic fever virus	point	99.8216	22.4554	53	5308	530828	Literature
Crimean-Congo hemorrhagic fever virus	point	104.072	40.0387	15	1529	152922	Literature
Crimean-Congo hemorrhagic fever virus	county	87.7445	44.4466	65	6501	650109	Literature
