# Supplementary material for: Mapping the viruses belonging to the order Bunyavirales in China
Source: Infect Dis Poverty. 2022 Jul 7;11:81. doi: 10.1186/s40249-022-00993-x (PMC9264531; doi:10.1186/s40249-022-00993-x)
Supplement: Supplementary file 3 — Additional file 3. The dataset for RVFV records from 2000 to 2020 in Africa and the Arabian Peninsula used for BRT models. [file 40249_2022_993_MOESM3_ESM.xlsx]

## Sheet: RVFV
Supplementary data 2. The distribution of RVFV records from 2000 to 2020 in Africa and the Arabian Peninsula used for BRT models.
Virus	Level	Longitude	Latitude	Polygon1_ID	Polygon2_ID	Polygon3_ID	Polygon4_ID	Year	Month	Source
Rift Valley fever virus	point	31.0036	31.0897	5_Al Gharbiyah	54_Al-Mahallah al-Kubra			2003	9	Literature
Rift Valley fever virus	point	31.3178	30.7519	1_Ad Daqahliyah	15_Mit Ghamr			2003	9	Literature
Rift Valley fever virus	point	-10.6508	15.1	3_Kayes	12_Yélimané	67_Yelimane-Central	156_Gory	2015	8	Literature
Rift Valley fever virus	point	40.18	-1.67	7_Garissa	43_Ijara	205_Masalani		2006	12	Literature
Rift Valley fever virus	point	40.17	-1.69	7_Garissa	43_Ijara	205_Masalani		2007	1	Literature
Rift Valley fever virus	point	39.5261	-3.678	14_Kilifi	90_Ganze	425_Bamba		2006	12	Literature
Rift Valley fever virus	point	39.7998	-3.81839	14_Kilifi	93_Kilifi South	441_Junju		2007	1	Literature
Rift Valley fever virus	point	39.8069	-3.70655	14_Kilifi	92_Kilifi North	434_Kibarani		2007	1	Literature
Rift Valley fever virus	point	39.8664	-3.59413	14_Kilifi	92_Kilifi North	434_Kibarani		2007	2	Literature
Rift Valley fever virus	point	39.8932	-3.52096	14_Kilifi	92_Kilifi North	435_Matsangoni		2007	2	Literature
Rift Valley fever virus	point	39.8718	-3.45136	14_Kilifi	90_Ganze	426_Ganze		2007	1	Literature
Rift Valley fever virus	point	39.9324	-3.41031	14_Kilifi	92_Kilifi North	433_Dabaso		2007	1	Literature
Rift Valley fever virus	point	36.0072	0.712193	1_Baringo	3_Baringo North	11_Saimo/Soi		2007	3	Literature
Rift Valley fever virus	point	36.1442	0.538017	1_Baringo	4_Baringo South	12_Ilchamus		2007	3	Literature
Rift Valley fever virus	point	36.0714	0.516602	1_Baringo	4_Baringo South	12_Ilchamus		2007	2	Literature
Rift Valley fever virus	point	36.0286	0.442363	1_Baringo	4_Baringo South	12_Ilchamus		2007	3	Literature
Rift Valley fever virus	point	36.0628	0.346708	1_Baringo	4_Baringo South	14_Mochongoi		2007	2	Literature
Rift Valley fever virus	point	36.1356	0.436652	1_Baringo	4_Baringo South	12_Ilchamus		2007	2	Literature
Rift Valley fever virus	point	-13.1254	20.4635	1_Adrar	2_Atar			2010	11	Literature
Rift Valley fever virus	point	-13.0578	20.0264	1_Adrar	1_Aoujeft			2010	11	Literature
Rift Valley fever virus	point	-14.4123	19.7392	9_Inchiri	31_Akjoujt			2010	12	Literature
Rift Valley fever virus	point	-12.3725	20.4597	1_Adrar	3_Chinguetti			2010	12	Literature
Rift Valley fever virus	point	-12.255	19.721	1_Adrar	3_Chinguetti			2010	12	Literature
Rift Valley fever virus	point	-13.3856	19.8403	1_Adrar	1_Aoujeft			2010	10	Literature
Rift Valley fever virus	point	-13.0037	20.635	1_Adrar	2_Atar			2010	10	Literature
Rift Valley fever virus	point	-9.61716	16.6663	8_Hodh el Gharbi	27_A<U+00EF>oun			2015	11	Literature
Rift Valley fever virus	point	-13.9179	17.0521	3_Brakna	9_Aleg			2015	9	Literature
Rift Valley fever virus	point	-15.9343	18.081	10_Nouakchott	32_Nouakchott			2015	11	Literature
Rift Valley fever virus	point	-13.5065	16.1513	5_Gorgol	15_Kaédi			2015	10	Literature
Rift Valley fever virus	point	-11.4118	16.6223	2_Assaba	8_Kiffa			2015	10	Literature
Rift Valley fever virus	point	-15.9683	18.0978	10_Nouakchott	32_Nouakchott			2015	9	Literature
Rift Valley fever virus	point	-15.9866	18.0893	10_Nouakchott	32_Nouakchott			2015	9	Literature
Rift Valley fever virus	point	-13.946	16.3465	3_Brakna	10_Bababé			2015	10	Literature
Rift Valley fever virus	point	-5.95289	15.8648	7_Hodh ech Chargui	22_Bassikounou			2015	9	Literature
Rift Valley fever virus	point	-12.3303	17.8817	11_Tagant	33_Moudjéria			2015	11	Literature
Rift Valley fever virus	point	32.0065	-26.0666	2_Lubombo	17_Lomahasha			2014	3	Literature
Rift Valley fever virus	point	33.6902	-25.0567	2_Gaza	26_Xai-Xai	98_Chongoene		2014	3	Literature
Rift Valley fever virus	point	33.5402	-24.7003	2_Gaza	18_Chibuto	68_Chaimite		2014	3	Literature
Rift Valley fever virus	point	15.7516	-18.9959	10_Oshana	84_Uuvudhiya			2011	7	Literature
Rift Valley fever virus	point	-16.4717	15.9113	11_Saint-Louis	35_Saint-Louis	90_Rao	334_Gandon	2013	10	Literature
Rift Valley fever virus	point	-16.406	16.2085	13_Trarza	40_Keur-Macène			2013	10	Literature
Rift Valley fever virus	point	-17.2436	14.779	1_Dakar	4_Rufisque	9_Bambilor	42_Bambilor	2013	10	Literature
Rift Valley fever virus	point	36.6931	-1.42812	10_Kajiado	57_Kajiado East	272_Kitengela		2007	2	Literature
Rift Valley fever virus	point	39.9119	-3.21155	14_Kilifi	94_Magarini	446_Garashi		2007	1	Literature
Rift Valley fever virus	point	47.0303	-19.88	1_Antananarivo	4_Vakinankaratra	16_Antsirabe Rural	227_Alakamisy	2008	2	Literature
Rift Valley fever virus	point	47.8201	-18.9428	1_Antananarivo	1_Analamanga	8_Manjakandriana	105_Ambatolaona	2008	3	Literature
Rift Valley fever virus	point	47.5233	-18.8967	1_Antananarivo	1_Analamanga	5_Antananarivo-Nord	66_Alasora	2008	3	Literature
Rift Valley fever virus	point	46.9975	-25.0287	6_Toliary	20_Anosy	96_Taolagnaro	1271_Ampasy	2008	3	Literature
Rift Valley fever virus	point	49.2492	-12.2581	2_Antsiranana	5_Diana	22_Antsiranana Rural	314_Andranovondronina	2008	4	Literature
Rift Valley fever virus	point	45.5667	-25.5167	6_Toliary	19_Androy	93_Tsiombe	1229_Faux Cap	2008	4	Literature
Rift Valley fever virus	point	-15.8046	16.5149	13_Trarza	40_Keur-Macène			2003	11	Literature
Rift Valley fever virus	point	-17.4348	14.6613	1_Dakar	1_Dakar	2_Dakar Plateau	8_Gueule Tapee/Colobane/Fass	2003	11	Literature
Rift Valley fever virus	point	41.9333	18.75	1_`Asir				2000	12	Literature
Rift Valley fever virus	point	-11.4427	16.6202	2_Assaba	8_Kiffa			2015	9	Literature
Rift Valley fever virus	point	-13.9212	17.0545	3_Brakna	9_Aleg			2015	10	Literature
Rift Valley fever virus	point	15.3738	-4.4048	7_Kinshasa City	29_Kinshasa	102_Kinshasa Rural		2014	4	Literature
Rift Valley fever virus	point	42.557	16.909	10_Jizan				2000	10	Literature
Rift Valley fever virus	point	42.987	17.16	10_Jizan				2000	10	Literature
Rift Valley fever virus	point	42.97	17.51	10_Jizan				2000	9	Literature
Rift Valley fever virus	point	42.62	17.39	10_Jizan				2000	9	Literature
Rift Valley fever virus	point	42.97	17.51	10_Jizan				2000	10	Literature
Rift Valley fever virus	point	42.9667	17.0333	10_Jizan				2000	10	Literature
Rift Valley fever virus	point	43	17.1167	10_Jizan				2000	9	Literature
Rift Valley fever virus	point	42.8667	17.4333	10_Jizan				2000	9	Literature
Rift Valley fever virus	point	42.5667	17.3333	10_Jizan				2000	9	Literature
Rift Valley fever virus	point	42.8667	17.4333	10_Jizan				2000	10	Literature
Rift Valley fever virus	point	38.1195	-5.06492	27_Tanga	172_Korogwe	3304_Magamba Kwalukonge		2007	4	Literature
Rift Valley fever virus	point	39.1789	-6.82756	2_Dar es Salaam	10_Ilala	129_Gongolamboto		2007	4	Literature
Rift Valley fever virus	point	29.6552	-4.83562	8_Kigoma	49_Kigoma Rural	893_Kagongo		2011	6	Literature
Rift Valley fever virus	point	30.4538	-3.56587	17_Ruyigi	130_Gisuru	2574_Nyabitaka	8550_Kayogoro	2011	6	Literature
Rift Valley fever virus	point	29.7681	-4.44546	11_Makamba	90_Mabanda	1500_Bikobe	5167_Gitara	2011	5	Literature
Rift Valley fever virus	point	45.8752	-20.4629	3_Fianarantsoa	7_Amoron'i mania	29_Ambatofinandrahana	411_Mandrosonoro	2011	12	Literature
Rift Valley fever virus	point	40.3443	-0.463985	7_Garissa	41_Fafi	196_Fafi		2006	12	Literature
Rift Valley fever virus	point	39.925	-0.451	7_Garissa	41_Fafi	196_Fafi		2007	1	Literature
Rift Valley fever virus	point	36.0809	0.448603	1_Baringo	4_Baringo South	12_Ilchamus		2007	1	Literature
Rift Valley fever virus	point	40.7327	-1.3148	7_Garissa	41_Fafi	194_Bura		2009	10	Literature
Rift Valley fever virus	point	40.2063	-1.9658	7_Garissa	43_Ijara	205_Masalani		2009	10	Literature
Rift Valley fever virus	point	40.6731	-1.28611	7_Garissa	41_Fafi	194_Bura		2010	10	Literature
Rift Valley fever virus	point	35.969	0.696669	1_Baringo	3_Baringo North	11_Saimo/Soi		2007	1	Literature
Rift Valley fever virus	point	36.1189	0.525348	1_Baringo	4_Baringo South	12_Ilchamus		2007	2	Literature
Rift Valley fever virus	point	36.0404	0.496794	1_Baringo	4_Baringo South	12_Ilchamus		2007	2	Literature
Rift Valley fever virus	point	36.0904	0.425411	1_Baringo	4_Baringo South	12_Ilchamus		2007	1	Literature
Rift Valley fever virus	point	36.044	0.346888	1_Baringo	4_Baringo South	13_Marigat		2007	1	Literature
Rift Valley fever virus	point	38.9001	1.53543	9_Isiolo	54_Isiolo North	257_Cherab		2006	12	Literature
Rift Valley fever virus	point	40.6383	1.1107	46_Wajir	294_Wajir South	1415_Burder		2007	1	Literature
Rift Valley fever virus	point	38.9929	1.0286	9_Isiolo	55_Isiolo South	263_Sericho		2007	1	Literature
Rift Valley fever virus	point	39.7674	0.857283	46_Wajir	294_Wajir South	1418_Habasswein		2006	12	Literature
Rift Valley fever virus	point	40.0351	0.743069	46_Wajir	294_Wajir South	1414_Benane		2006	12	Literature
Rift Valley fever virus	point	39.4247	0.785899	7_Garissa	44_Lagdera	212_Sabena		2006	12	Literature
Rift Valley fever virus	point	39.2641	0.664546	7_Garissa	44_Lagdera	210_Maalimin		2007	1	Literature
Rift Valley fever virus	point	39.025	0.671685	7_Garissa	44_Lagdera	211_Modogashe		2007	1	Literature
Rift Valley fever virus	point	39.0214	0.51821	7_Garissa	44_Lagdera	208_Benane		2007	1	Literature
Rift Valley fever virus	point	39.2249	0.528917	7_Garissa	44_Lagdera	210_Maalimin		2006	12	Literature
Rift Valley fever virus	point	39.7424	0.443257	7_Garissa	44_Lagdera	209_Goreale		2006	12	Literature
Rift Valley fever virus	point	39.4818	0.275505	7_Garissa	44_Lagdera	209_Goreale		2006	12	Literature
Rift Valley fever virus	point	40.2992	0.486087	46_Wajir	294_Wajir South	1414_Benane		2006	12	Literature
Rift Valley fever virus	point	40.7382	0.282643	7_Garissa	40_Daadab	193_Liboi		2006	12	Literature
Rift Valley fever virus	point	40.9559	0.396857	7_Garissa	40_Daadab	193_Liboi		2007	1	Literature
Rift Valley fever virus	point	39.7959	0.268366	7_Garissa	40_Daadab	191_Dertu		2006	12	Literature
Rift Valley fever virus	point	39.5104	0.022092	7_Garissa	39_Balambala	187_Sankuri		2006	12	Literature
Rift Valley fever virus	point	38.7966	0.114891	7_Garissa	39_Balambala	184_Danyere		2007	1	Literature
Rift Valley fever virus	point	38.7466	-0.113537	9_Isiolo	55_Isiolo South	261_Garbatulla		2007	1	Literature
Rift Valley fever virus	point	40.0244	-0.0528611	7_Garissa	40_Daadab	188_Abakaile		2007	1	Literature
Rift Valley fever virus	point	40.3242	0.100614	7_Garissa	40_Daadab	189_Dadaab		2006	12	Literature
Rift Valley fever virus	point	40.3956	-0.0100308	7_Garissa	40_Daadab	190_Damajale		2006	12	Literature
Rift Valley fever virus	point	40.5776	-0.142091	7_Garissa	40_Daadab	190_Damajale		2006	12	Literature
Rift Valley fever virus	point	40.781	-0.509718	7_Garissa	41_Fafi	197_Jarajila		2006	12	Literature
Rift Valley fever virus	point	40.3813	-0.399073	7_Garissa	41_Fafi	196_Fafi		2007	1	Literature
Rift Valley fever virus	point	40.2742	-0.438334	7_Garissa	41_Fafi	196_Fafi		2006	12	Literature
Rift Valley fever virus	point	39.7067	-0.391934	7_Garissa	42_Garissa Township	199_Galbet		2006	12	Literature
Rift Valley fever virus	point	39.5675	-0.431195	7_Garissa	42_Garissa Township	199_Galbet		2006	12	Literature
Rift Valley fever virus	point	39.1285	-0.556117	40_Tana River	259_Bura	1255_Bangale		2007	1	Literature
Rift Valley fever virus	point	39.0178	-0.734577	40_Tana River	259_Bura	1255_Bangale		2006	12	Literature
Rift Valley fever virus	point	39.746	-0.559686	7_Garissa	42_Garissa Township	200_Iftin		2006	12	Literature
Rift Valley fever virus	point	39.8602	-0.80596	7_Garissa	41_Fafi	198_Nanighi		2007	1	Literature
Rift Valley fever virus	point	39.878	-0.888052	40_Tana River	259_Bura	1256_Chewele		2007	1	Literature
Rift Valley fever virus	point	39.8495	-1.02725	40_Tana River	259_Bura	1256_Chewele		2006	12	Literature
Rift Valley fever virus	point	39.8423	-1.21285	40_Tana River	259_Bura	1257_Hirimani		2006	12	Literature
Rift Valley fever virus	point	40.2207	-0.888052	7_Garissa	41_Fafi	194_Bura		2006	12	Literature
Rift Valley fever virus	point	40.442	-1.08793	7_Garissa	41_Fafi	194_Bura		2006	12	Literature
Rift Valley fever virus	point	40.549	-1.08793	7_Garissa	41_Fafi	194_Bura		2007	1	Literature
Rift Valley fever virus	point	41.0773	-1.15931	7_Garissa	43_Ijara	203_Hulugho		2007	1	Literature
Rift Valley fever virus	point	41.1951	-1.33063	7_Garissa	43_Ijara	203_Hulugho		2007	1	Literature
Rift Valley fever virus	point	41.0915	-1.45912	7_Garissa	43_Ijara	203_Hulugho		2006	12	Literature
Rift Valley fever virus	point	40.8203	-1.21642	7_Garissa	41_Fafi	195_Dekaharia		2007	1	Literature
Rift Valley fever virus	point	40.7453	-1.32706	7_Garissa	41_Fafi	194_Bura		2006	12	Literature
Rift Valley fever virus	point	40.8667	-1.52337	7_Garissa	43_Ijara	206_Sangailu		2006	12	Literature
Rift Valley fever virus	point	40.6775	-1.48054	7_Garissa	41_Fafi	194_Bura		2006	12	Literature
Rift Valley fever virus	point	40.5669	-1.51266	7_Garissa	41_Fafi	194_Bura		2007	1	Literature
Rift Valley fever virus	point	40.524	-1.60189	7_Garissa	41_Fafi	194_Bura		2007	1	Literature
Rift Valley fever virus	point	40.2778	-1.59118	7_Garissa	43_Ijara	205_Masalani		2007	1	Literature
Rift Valley fever virus	point	40.2885	-1.85887	7_Garissa	43_Ijara	205_Masalani		2006	12	Literature
Rift Valley fever virus	point	39.5187	-3.68392	14_Kilifi	90_Ganze	425_Bamba		2007	1	Literature
Rift Valley fever virus	point	39.7918	-3.84096	14_Kilifi	93_Kilifi South	441_Junju		2006	12	Literature
Rift Valley fever virus	point	39.8118	-3.70563	14_Kilifi	92_Kilifi North	434_Kibarani		2007	1	Literature
Rift Valley fever virus	point	39.8564	-3.58666	14_Kilifi	92_Kilifi North	434_Kibarani		2006	12	Literature
Rift Valley fever virus	point	39.8951	-3.51289	14_Kilifi	92_Kilifi North	435_Matsangoni		2006	12	Literature
Rift Valley fever virus	point	39.9117	-3.4201	14_Kilifi	92_Kilifi North	433_Dabaso		2007	1	Literature
Rift Valley fever virus	point	30.4538	-3.56587	17_Ruyigi	130_Gisuru	2574_Nyabitaka	8550_Kayogoro	2011	5	Literature
Rift Valley fever virus	point	-12.4683	12.4639	4_Kédougou	11_Kédougou	28_Bandafassi	119_Ninefecha	2012	10	Literature
Rift Valley fever virus	point	-14.8686	15.2778	8_Louga	25_Linguère	62_Barkedji	240_Barkedji	2002	10	Literature
Rift Valley fever virus	point	-14.8686	15.2778	8_Louga	25_Linguère	62_Barkedji	240_Barkedji	2002	11	Literature
Rift Valley fever virus	point	-11.514	17.199	2_Assaba	5_Boumde<U+00EF>d			2003	10	Literature
Rift Valley fever virus	point	-11.4298	18.5537	11_Tagant	35_Tidjikja			2003	9	Literature
Rift Valley fever virus	point	-11.4036	16.6206	2_Assaba	8_Kiffa			2003	9	Literature
Rift Valley fever virus	point	-15.9261	18.1127	10_Nouakchott	32_Nouakchott			2003	10	Literature
Rift Valley fever virus	point	-13.498	17.013	3_Brakna	9_Aleg			2003	10	Literature
Rift Valley fever virus	point	-15.94	18.027	10_Nouakchott	32_Nouakchott			2003	11	Literature
Rift Valley fever virus	point	-13.498	17.013	3_Brakna	9_Aleg			2003	11	Literature
Rift Valley fever virus	point	-13.2333	17.4671	3_Brakna	13_Magta-Lahjar			2003	10	Literature
Rift Valley fever virus	point	-14.8686	15.2778	8_Louga	25_Linguère	62_Barkedji	240_Barkedji	2003	10	Literature
Rift Valley fever virus	point	-14.8686	15.2778	8_Louga	25_Linguère	62_Barkedji	240_Barkedji	2003	11	Literature
Rift Valley fever virus	point	19.6919	-25.5425	3_Hardap	15_Mariental Rural			2010	5	Literature
Rift Valley fever virus	point	17.5028	-24.3528	3_Hardap	16_Mariental Urban			2010	5	Literature
Rift Valley fever virus	point	17.7408	-24.4004	3_Hardap	16_Mariental Urban			2010	6	Literature
Rift Valley fever virus	point	17.3125	-24.1862	3_Hardap	16_Mariental Urban			2010	5	Literature
Rift Valley fever virus	point	19.0971	-24.0434	3_Hardap	15_Mariental Rural			2010	6	Literature
Rift Valley fever virus	point	18.1453	-28.6834	1_!Karas	2_Karas			2010	6	Literature
Rift Valley fever virus	point	19.1209	-28.4692	1_!Karas	2_Karas			2010	6	Literature
Rift Valley fever virus	point	-13.0536	20.027	1_Adrar	1_Aoujeft			2010	10	Literature
Rift Valley fever virus	point	47.5231	-18.9214	1_Antananarivo	1_Analamanga	5_Antananarivo-Nord	66_Alasora	2008	3	Literature
Rift Valley fever virus	point	42.9667	17.0333	10_Jizan				2000	10	Literature
Rift Valley fever virus	point	43	17.1167	10_Jizan				2000	9	Literature
Rift Valley fever virus	point	42.8667	17.4333	10_Jizan				2000	9	Literature
Rift Valley fever virus	point	42.5667	17.3333	10_Jizan				2000	10	Literature
Rift Valley fever virus	point	41.0785	19.1387	11_Makkah				2000	10	Literature
Rift Valley fever virus	point	42.4891	17.1345	10_Jizan				2000	10	Literature
Rift Valley fever virus	point	42.4891	17.1345	10_Jizan				2000	9	Literature
Rift Valley fever virus	point	39.6526	-0.449047	7_Garissa	42_Garissa Township	199_Galbet		2007	1	Literature
Rift Valley fever virus	point	37.1333	-0.78333	29_Murang'a	188_Kiharu	902_Mbiri		2007	1	Literature
Rift Valley fever virus	point	39.9119	-3.21155	14_Kilifi	94_Magarini	446_Garashi		2006	11	Literature
Rift Valley fever virus	point	38.7878	1.2107	9_Isiolo	54_Isiolo North	257_Cherab		2020	11	EMPRES-i
Rift Valley fever virus	point	40.2408	-1.62719	7_Garissa	43_Ijara	205_Masalani		2020	12	EMPRES-i
Rift Valley fever virus	point	38.8508	0.307889	7_Garissa	39_Balambala	184_Danyere		2020	12	EMPRES-i
Rift Valley fever virus	point	38.7815	1.03837	9_Isiolo	54_Isiolo North	257_Cherab		2020	11	EMPRES-i
Rift Valley fever virus	point	-13.648	15.88	9_Matam	28_Matam	72_Agnam Civol	276_Agnam Civol	2020	10	EMPRES-i
Rift Valley fever virus	point	-13.648	15.88	9_Matam	28_Matam	72_Agnam Civol	276_Agnam Civol	2020	9	EMPRES-i
Rift Valley fever virus	point	-7.00146	19.3392	7_Hodh ech Chargui	25_Ouadane			2020	10	EMPRES-i
Rift Valley fever virus	point	-16.4999	15.8812	11_Saint-Louis	35_Saint-Louis	90_Rao	334_Gandon	2020	10	EMPRES-i
Rift Valley fever virus	point	-13.2793	17.2931	3_Brakna	9_Aleg			2020	8	EMPRES-i
Rift Valley fever virus	point	-15.0467	17.5291	13_Trarza	39_Boutilimit			2020	8	EMPRES-i
Rift Valley fever virus	point	-9.75045	16.5402	8_Hodh el Gharbi	27_A<U+00EF>oun			2020	8	EMPRES-i
Rift Valley fever virus	point	-15.9571	18.0589	10_Nouakchott	32_Nouakchott			2020	8	EMPRES-i
Rift Valley fever virus	point	-12.6885	15.9964	5_Gorgol	16_M'Bout			2020	8	EMPRES-i
Rift Valley fever virus	point	-9.35233	21.448	1_Adrar	3_Chinguetti			2020	8	EMPRES-i
Rift Valley fever virus	point	-7.00146	19.3392	7_Hodh ech Chargui	25_Ouadane			2020	8	EMPRES-i
Rift Valley fever virus	point	-10.5631	18.4344	11_Tagant	34_Tichitt			2020	8	EMPRES-i
Rift Valley fever virus	point	-13.3088	17.284	3_Brakna	9_Aleg			2020	9	EMPRES-i
Rift Valley fever virus	point	-16.4496	16.0643	13_Trarza	40_Keur-Macène			2020	9	EMPRES-i
Rift Valley fever virus	point	-11.8549	16.708	2_Assaba	6_Guérou			2020	8	EMPRES-i
Rift Valley fever virus	point	-10.6726	17.2459	8_Hodh el Gharbi	29_Tamchakett			2020	9	EMPRES-i
Rift Valley fever virus	point	-11.3799	18.3044	11_Tagant	35_Tidjikja			2020	9	EMPRES-i
Rift Valley fever virus	point	-13.5282	17.3664	3_Brakna	9_Aleg			2020	9	EMPRES-i
Rift Valley fever virus	point	-11.3425	16.6906	2_Assaba	8_Kiffa			2020	9	EMPRES-i
Rift Valley fever virus	point	30	-1.25	12_Kabale	36_Kabale	205_Kabale Central	1155_Butobere Ward	2020	7	EMPRES-i
Rift Valley fever virus	point	11.4921	26.1123	21_Wadi al Hayat				2020	4	EMPRES-i
Rift Valley fever virus	point	11.4921	26.1123	21_Wadi al Hayat				2020	2	EMPRES-i
Rift Valley fever virus	point	14.2414	27.5838	22_Wadi ash Shati'				2020	2	EMPRES-i
Rift Valley fever virus	point	22.1634	23.2114	6_Al Kufrah				2020	1	EMPRES-i
Rift Valley fever virus	point	22.1634	23.491	6_Al Kufrah				2020	1	EMPRES-i
Rift Valley fever virus	point	22.0634	23.491	6_Al Kufrah				2020	1	EMPRES-i
Rift Valley fever virus	point	22.0634	23.491	6_Al Kufrah				2019	12	EMPRES-i
Rift Valley fever virus	point	30.3856	1.03125	5_Bundibugyo	15_Ntoroko	91_Rwebisengo	545_Bweramule	2019	12	EMPRES-i
Rift Valley fever virus	point	31.5366	3.36782	41_Moyo	113_Obongi	666_Gimara	3751_Gopele	2019	11	EMPRES-i
Rift Valley fever virus	point	35.5362	15.7052	6_Kassala	25_Nahr Atbara	79_New Halfa		2019	9	EMPRES-i
Rift Valley fever virus	point	34.7725	14.2136	2_Al Qadarif	8_Al Faw	40_El Butana		2019	9	EMPRES-i
Rift Valley fever virus	point	32.4431	13.5952	18_White Nile	80_Kosti	236_Kosti Shmal		2019	9	EMPRES-i
Rift Valley fever virus	point	33.8761	18.3096	12_River Nile	56_Berber	158_El Bauga		2019	10	EMPRES-i
Rift Valley fever virus	point	33.1184	15.9251	7_Khartoum	28_Khartoum Bahri	84_Es Sileit		2019	9	EMPRES-i
Rift Valley fever virus	point	33.0633	18.979	12_River Nile	52_Abu Hamad	149_Abu Hamad		2019	9	EMPRES-i
Rift Valley fever virus	point	36.9041	19.796	11_Red Sea	49_Port Sudan	140_Port Sudan		2019	9	EMPRES-i
Rift Valley fever virus	point	37.04	19.8	11_Red Sea	49_Port Sudan	140_Port Sudan		2019	9	EMPRES-i
Rift Valley fever virus	point	17.63	5.33	12_Ombella-M'Poko	34_Yaloké			2019	6	EMPRES-i
Rift Valley fever virus	point	17.63	5.33	12_Ombella-M'Poko	34_Yaloké			2019	8	EMPRES-i
Rift Valley fever virus	point	18.043	14.029	2_Batha	4_Fitri	16_Khozam		2018	9	EMPRES-i
Rift Valley fever virus	point	-15.6902	15.398	8_Louga	25_Linguère	64_Sagatta Djolof	248_Boulal	2018	3	EMPRES-i
Rift Valley fever virus	point	37.0877	-0.721406	29_Murang'a	188_Kiharu	902_Mbiri		2019	1	EMPRES-i
Rift Valley fever virus	point	36.4989	-0.195548	35_Nyandarua	237_Ndaragwa	1150_Shamata		2018	12	EMPRES-i
Rift Valley fever virus	point	29.8401	11.186	15_South Kurdufan	68_Kadugli	196_Kadugli		2018	10	EMPRES-i
Rift Valley fever virus	point	31.1536	-0.40642	35_Masaka	91_Bukoto	545_Malongo	3159_Kalagala	2018	9	EMPRES-i
Rift Valley fever virus	point	30.6533	-0.610953	39_Mbarara	104_Isingiro	620_Birere	3531_Kyera	2018	8	EMPRES-i
Rift Valley fever virus	point	30.9291	-0.789819	39_Mbarara	102_Bukanga	609_Kashumba	3470_Kashumba	2018	8	EMPRES-i
Rift Valley fever virus	point	30.276	-2.199	3_Iburasirazuba	14_Bugesera	192_Gashora	948_Biryogo	2018	5	EMPRES-i
Rift Valley fever virus	point	30.107	-1.945	5_Umujyi wa Kigali	28_Gasabo	388_Bumbogo	1995_Kinyaga	2018	5	EMPRES-i
Rift Valley fever virus	point	30.104	-1.961	5_Umujyi wa Kigali	28_Gasabo	388_Bumbogo	1995_Kinyaga	2018	5	EMPRES-i
Rift Valley fever virus	point	30.107	-1.944	5_Umujyi wa Kigali	28_Gasabo	388_Bumbogo	1995_Kinyaga	2018	5	EMPRES-i
Rift Valley fever virus	point	30.109	-1.951	5_Umujyi wa Kigali	28_Gasabo	388_Bumbogo	1995_Kinyaga	2018	5	EMPRES-i
Rift Valley fever virus	point	30.64	-2.265	3_Iburasirazuba	17_Kirehe	235_Kigarama	1152_Kigarama	2018	5	EMPRES-i
Rift Valley fever virus	point	30.637	-2.266	3_Iburasirazuba	17_Kirehe	233_Gahara	1142_Nyagasenyi	2018	5	EMPRES-i
Rift Valley fever virus	point	30.638	-2.267	3_Iburasirazuba	17_Kirehe	233_Gahara	1142_Nyagasenyi	2018	5	EMPRES-i
Rift Valley fever virus	point	30.9304	-0.838297	39_Mbarara	102_Bukanga	609_Kashumba	3470_Kashumba	2018	5	EMPRES-i
Rift Valley fever virus	point	30.4923	-0.059925	39_Mbarara	103_Ibanda	612_Bisheshe	3488_Bugarama	2018	5	EMPRES-i
Rift Valley fever virus	point	30.6297	-0.52912	39_Mbarara	105_Kashari	626_Bubaare	3566_Katojo	2018	5	EMPRES-i
Rift Valley fever virus	point	31.4089	-0.05258	53_Sembabule	149_Mawogola	877_Lugusulu	4868_Kawanda	2018	5	EMPRES-i
Rift Valley fever virus	point	37.952	0.237924	26_Meru	163_Igembe Central	775_Akirang'Ondu		2018	7	EMPRES-i
Rift Valley fever virus	point	36.0673	0.247183	1_Baringo	6_Mogotio	21_Emining		2018	6	EMPRES-i
Rift Valley fever virus	point	40.9131	2.81739	24_Mandera	149_?1	715_?1		2018	6	EMPRES-i
Rift Valley fever virus	point	37.8696	2.39415	25_Marsabit	159_Saku	762_Karare		2018	6	EMPRES-i
Rift Valley fever virus	point	34.1411	0.198418	38_Siaya	249_Alego Usonga	1205_Central Alego		2018	6	EMPRES-i
Rift Valley fever virus	point	38.4155	0.549314	9_Isiolo	55_Isiolo South	261_Garbatulla		2018	6	EMPRES-i
Rift Valley fever virus	point	38.6116	1.17715	9_Isiolo	54_Isiolo North	257_Cherab		2018	6	EMPRES-i
Rift Valley fever virus	point	30.7101	-0.837925	39_Mbarara	104_Isingiro	620_Birere	3524_Ibumba	2018	6	EMPRES-i
Rift Valley fever virus	point	30.0095	0.137272	21_Kasese	58_Bukonjo	324_Kyarumba	1841_Kalonge	2018	6	EMPRES-i
Rift Valley fever virus	point	37.6396	2.86442	25_Marsabit	158_North Horr	759_Maikona		2018	6	EMPRES-i
Rift Valley fever virus	point	39.9521	-1.28411	40_Tana River	259_Bura	1256_Chewele		2018	6	EMPRES-i
Rift Valley fever virus	point	39.6063	2.49288	46_Wajir	290_Eldas	1395_Della		2018	6	EMPRES-i
Rift Valley fever virus	point	39.0278	2.32776	46_Wajir	290_Eldas	1398_Lakoley South/Basir		2018	6	EMPRES-i
Rift Valley fever virus	point	40.0268	1.93928	46_Wajir	290_Eldas	1397_Elnur/Tula Tula		2018	5	EMPRES-i
Rift Valley fever virus	point	24.7	-29.2	2_Free State	13_Xhariep	57_Letsemeng	1019_3	2018	4	EMPRES-i
Rift Valley fever virus	point	-15.87	13.77	6_Kaolack	20_Nioro du Rip	49_Paos Koto	186_Prokhane	2018	3	EMPRES-i
Rift Valley fever virus	point	-14.0844	15.1105	9_Matam	29_Ranérou Ferlo	74_Velingara	282_Houdalaye	2018	2	EMPRES-i
Rift Valley fever virus	point	-16.5773	13.4474	1_Banjul	1_Banjul			2017	12	EMPRES-i
Rift Valley fever virus	point	33.0382	0.304799	44_Mukono	122_Buikwe	710_Buikwe	4042_Buikwe	2017	11	EMPRES-i
Rift Valley fever virus	point	32.1759	1.00302	34_Luwero	89_Nakaseke	532_Wakyato	3081_Kirinda	2017	11	EMPRES-i
Rift Valley fever virus	point	30.2459	6.4044	4_Lakes	19_Yerol	21_Yerol		2017	12	EMPRES-i
Rift Valley fever virus	point	30.9321	-0.522688	39_Mbarara	108_Nyabushozi	642_Kanyaryeru	3643_Akayanja	2017	12	EMPRES-i
Rift Valley fever virus	point	32.0769	0.456054	43_Mubende	121_Mityana	705_Bulera	4003_Bulera	2017	11	EMPRES-i
Rift Valley fever virus	point	31.9286	0.857924	25_Kiboga	67_Kiboga	386_Bukomero	2171_Kagogo	2017	11	EMPRES-i
Rift Valley fever virus	point	13.6076	13.3469	8_Borno	160_Lake Chad			2017	7	EMPRES-i
Rift Valley fever virus	point	12.697	9.0979	2_Adamawa	19_Fufore			2017	7	EMPRES-i
Rift Valley fever virus	point	4.3538	13.5446	3_Dosso	8_Dogon-Doutchi	15_Dogondoutchi		2017	7	EMPRES-i
Rift Valley fever virus	point	-7.911	11.9889	5_Koulikoro	20_Kati	99_Ouelessebougou	241_Ouelessebougou	2017	6	EMPRES-i
Rift Valley fever virus	point	2.401	15.912	2_Gao	5_Ménaka	17_Menaka	29_Menaka	2016	10	EMPRES-i
Rift Valley fever virus	point	5.09942	16.8446	6_Tahoua	25_Tchin-Tabarade	63_ZR Tchin-Tabaraden		2016	9	EMPRES-i
Rift Valley fever virus	point	5.09942	16.8446	6_Tahoua	25_Tchin-Tabarade	63_ZR Tchin-Tabaraden		2016	8	EMPRES-i
Rift Valley fever virus	point	5.65	16.8	6_Tahoua	25_Tchin-Tabarade	63_ZR Tchin-Tabaraden		2016	9	EMPRES-i
Rift Valley fever virus	point	29.9856	-1.24196	12_Kabale	36_Kabale	205_Kabale Central	1155_Butobere Ward	2016	3	EMPRES-i
Rift Valley fever virus	point	29.9928	-1.26595	12_Kabale	36_Kabale	205_Kabale Central	1155_Butobere Ward	2016	3	EMPRES-i
Rift Valley fever virus	point	-11.405	16.625	2_Assaba	8_Kiffa			2015	10	EMPRES-i
Rift Valley fever virus	point	-12.989	17.8	3_Brakna	13_Magta-Lahjar			2015	10	EMPRES-i
Rift Valley fever virus	point	-12.254	17.848	11_Tagant	33_Moudjéria			2015	10	EMPRES-i
Rift Valley fever virus	point	-13.7513	17.2092	3_Brakna	9_Aleg			2015	9	EMPRES-i
Rift Valley fever virus	point	25.9729	-24.6753	4_Gaborone	11_Gaborone			2014	8	EMPRES-i
Rift Valley fever virus	point	24.7101	-18.3967	2_Chobe	9_Chobe			2014	7	EMPRES-i
Rift Valley fever virus	point	-17.2457	14.8268	1_Dakar	4_Rufisque	9_Bambilor	42_Bambilor	2013	10	EMPRES-i
Rift Valley fever virus	point	-12.3074	15.1889	6_Guidimaka	20_Sélibaby			2013	10	EMPRES-i
Rift Valley fever virus	point	33.3534	4.7568	2_Eastern Equatoria	8_Shokodom	9_Shokodam		2013	8	EMPRES-i
Rift Valley fever virus	point	-13.9482	16.4566	3_Brakna	10_Bababé			2013	10	EMPRES-i
Rift Valley fever virus	point	-13.0614	17.6501	3_Brakna	13_Magta-Lahjar			2013	10	EMPRES-i
Rift Valley fever virus	point	-15.7724	17.1161	13_Trarza	41_Méderdra			2013	10	EMPRES-i
Rift Valley fever virus	point	-15.6942	16.6572	13_Trarza	44_Rosso			2013	9	EMPRES-i
Rift Valley fever virus	point	-16.3228	15.9712	11_Saint-Louis	35_Saint-Louis	90_Rao	333_Fass Ngom	2013	9	EMPRES-i
Rift Valley fever virus	point	-16.5138	15.8993	11_Saint-Louis	35_Saint-Louis	90_Rao	334_Gandon	2013	9	EMPRES-i
Rift Valley fever virus	point	-13.9482	16.4566	3_Brakna	10_Bababé			2012	9	EMPRES-i
Rift Valley fever virus	point	-13.6803	16.9955	3_Brakna	9_Aleg			2012	9	EMPRES-i
Rift Valley fever virus	point	-13.0614	17.6501	3_Brakna	13_Magta-Lahjar			2012	9	EMPRES-i
Rift Valley fever virus	point	-8.78456	16.0185	7_Hodh ech Chargui	23_Djiguenni			2012	9	EMPRES-i
Rift Valley fever virus	point	-7.00146	19.3392	7_Hodh ech Chargui	25_Ouadane			2012	9	EMPRES-i
Rift Valley fever virus	point	-7.32705	16.4594	7_Hodh ech Chargui	24_Néma			2012	9	EMPRES-i
Rift Valley fever virus	point	-6.94514	15.8962	7_Hodh ech Chargui	21_Amourj			2012	9	EMPRES-i
Rift Valley fever virus	point	-10.4434	17.117	8_Hodh el Gharbi	29_Tamchakett			2012	9	EMPRES-i
Rift Valley fever virus	point	-10.2937	15.9528	8_Hodh el Gharbi	30_Tintane			2012	9	EMPRES-i
Rift Valley fever virus	point	-11.9299	16.8757	2_Assaba	6_Guérou			2012	9	EMPRES-i
Rift Valley fever virus	point	-11.3425	16.6906	2_Assaba	8_Kiffa			2012	9	EMPRES-i
Rift Valley fever virus	point	-11.5504	18.4407	11_Tagant	35_Tidjikja			2012	9	EMPRES-i
Rift Valley fever virus	point	-12.1619	18.0125	11_Tagant	33_Moudjéria			2012	9	EMPRES-i
Rift Valley fever virus	point	-15.6942	16.6572	13_Trarza	44_Rosso			2012	9	EMPRES-i
Rift Valley fever virus	point	-15.8867	16.245	11_Saint-Louis	33_Dagana	85_Ndiaye Mberess	321_Ngnith	2004	9	EMPRES-i
Rift Valley fever virus	point	46.408	-24.51	6_Toliary	20_Anosy	94_Amboasary-Sud	1239_Mahaly	2008	2	EMPRES-i
Rift Valley fever virus	point	46.6899	-19.8921	1_Antananarivo	4_Vakinankaratra	18_Betafo	250_Ambohimanambola	2008	2	EMPRES-i
Rift Valley fever virus	point	46.8116	-18.9277	1_Antananarivo	3_Itasy	12_Miarinarivo	173_Ambatomanjaka	2008	2	EMPRES-i
Rift Valley fever virus	point	47.4117	-18.4051	1_Antananarivo	1_Analamanga	1_Ambohidratrimo	1_Ambato	2008	2	EMPRES-i
Rift Valley fever virus	point	48.3218	-17.9242	5_Toamasina	16_Alaotra-Mangoro	73_Ambatondrazaka	984_Andilanatoby	2008	2	EMPRES-i
Rift Valley fever virus	point	34.1352	12.9181	13_Sennar	58_Ad Dinder	162_Karkoj		2007	9	EMPRES-i
Rift Valley fever virus	point	37.1454	-4.68713	11_Manyara	72_Simanjiro	1334_Endonyongijape		2007	1	EMPRES-i
Rift Valley fever virus	point	37.3129	-7.86302	14_Morogoro	93_Kilombero	1743_Mang'ula		2007	1	EMPRES-i
Rift Valley fever virus	point	35.9597	-5.84704	3_Dodoma	13_Bahi	235_Zanka		2007	1	EMPRES-i
Rift Valley fever virus	point	38.2922	-5.06627	27_Tanga	172_Korogwe	3306_Makuyuni		2007	1	EMPRES-i
Rift Valley fever virus	point	36.0984	-2.91919	1_Arusha	6_Longido	61_Gelai Meirugoi		2007	1	EMPRES-i
Rift Valley fever virus	point	40.2536	-0.250936	7_Garissa	41_Fafi	196_Fafi		2006	11	EMPRES-i
Rift Valley fever virus	point	-15.4062	18.4217	13_Trarza	42_Ouad-Naga			2012	9	EMPRES-i
Rift Valley fever virus	point	30.5718	29.3032	4_Al Fayyum	47_Ibshaway			2012	1	EMPRES-i
Rift Valley fever virus	point	18.8718	-34.0651	9_Western Cape	47_Cape Winelands	213_Stellenbosch	3966_20	2011	7	EMPRES-i
Rift Valley fever virus	point	22.4233	-32.4006	9_Western Cape	48_Central Karoo	215_Beaufort West	3990_2	2011	7	EMPRES-i
Rift Valley fever virus	point	24.8819	-33.33	1_Eastern Cape	4_Cacadu	13_Baviaans	281_2	2011	4	EMPRES-i
Rift Valley fever virus	point	25.5503	-32.0457	1_Eastern Cape	5_Chris Hani	26_Inxuba Yethemba	421_6	2011	5	EMPRES-i
Rift Valley fever virus	point	21.1592	-31.2492	8_Northern Cape	44_Namakwa	192_Karoo Hoogland	3793_3	2011	4	EMPRES-i
Rift Valley fever virus	point	23.3633	-32.4481	1_Eastern Cape	4_Cacadu	15_Camdeboo	290_1	2011	4	EMPRES-i
Rift Valley fever virus	point	23.8897	-31.4414	8_Northern Cape	45_Pixley ka Seme	202_Ubuntu	3841_1	2011	3	EMPRES-i
Rift Valley fever virus	point	25.3135	-32.0166	1_Eastern Cape	5_Chris Hani	26_Inxuba Yethemba	421_6	2011	3	EMPRES-i
Rift Valley fever virus	point	24.6427	-31.6395	1_Eastern Cape	4_Cacadu	15_Camdeboo	296_7	2011	3	EMPRES-i
Rift Valley fever virus	point	23.8667	-32.4667	1_Eastern Cape	4_Cacadu	15_Camdeboo	290_1	2011	5	EMPRES-i
Rift Valley fever virus	point	19.4208	-34.4139	9_Western Cape	51_Overberg	227_Overstrand	4202_11	2011	4	EMPRES-i
Rift Valley fever virus	point	22.1333	-31.8167	8_Northern Cape	44_Namakwa	192_Karoo Hoogland	3793_3	2011	4	EMPRES-i
Rift Valley fever virus	point	19.9422	-30.4888	8_Northern Cape	44_Namakwa	190_Hantam	3784_3	2011	4	EMPRES-i
Rift Valley fever virus	point	19.6986	-33.695	9_Western Cape	47_Cape Winelands	210_Breede Valley	3899_18	2011	5	EMPRES-i
Rift Valley fever virus	point	22.5075	-33.0597	9_Western Cape	48_Central Karoo	217_Prince Albert	4003_4	2011	5	EMPRES-i
Rift Valley fever virus	point	25.1472	-31.3858	1_Eastern Cape	5_Chris Hani	26_Inxuba Yethemba	424_9	2011	3	EMPRES-i
Rift Valley fever virus	point	24.16	-34.0458	1_Eastern Cape	4_Cacadu	17_Kou-Kamma	305_5	2011	5	EMPRES-i
Rift Valley fever virus	point	25.5419	-32.0326	1_Eastern Cape	5_Chris Hani	26_Inxuba Yethemba	421_6	2011	4	EMPRES-i
Rift Valley fever virus	point	25.0174	-31.3567	1_Eastern Cape	5_Chris Hani	26_Inxuba Yethemba	424_9	2011	3	EMPRES-i
Rift Valley fever virus	point	23.9394	-34.0017	1_Eastern Cape	4_Cacadu	17_Kou-Kamma	306_6	2011	4	EMPRES-i
Rift Valley fever virus	point	18.2425	-31.5867	9_Western Cape	52_West Coast	232_Matzikama	4245_1	2011	5	EMPRES-i
Rift Valley fever virus	point	18.7632	-32.9354	9_Western Cape	52_West Coast	230_Bergrivier	4233_2	2011	6	EMPRES-i
Rift Valley fever virus	point	24.9858	-33.9403	1_Eastern Cape	4_Cacadu	18_Kouga	319_7	2011	5	EMPRES-i
Rift Valley fever virus	point	24.5981	-34.1358	1_Eastern Cape	4_Cacadu	18_Kouga	313_1	2011	5	EMPRES-i
Rift Valley fever virus	point	24.9308	-31.5574	1_Eastern Cape	5_Chris Hani	26_Inxuba Yethemba	421_6	2011	4	EMPRES-i
Rift Valley fever virus	point	25.488	-31.8877	1_Eastern Cape	5_Chris Hani	26_Inxuba Yethemba	421_6	2011	4	EMPRES-i
Rift Valley fever virus	point	22.9303	-32.6628	9_Western Cape	48_Central Karoo	215_Beaufort West	3990_2	2011	4	EMPRES-i
Rift Valley fever virus	point	21.305	-28.4503	8_Northern Cape	46_Siyanda	205_//Khara Hais	3854_10	2011	6	EMPRES-i
Rift Valley fever virus	point	25.4539	-31.903	1_Eastern Cape	5_Chris Hani	26_Inxuba Yethemba	421_6	2011	4	EMPRES-i
Rift Valley fever virus	point	24.2106	-34.0044	1_Eastern Cape	4_Cacadu	17_Kou-Kamma	305_5	2011	5	EMPRES-i
Rift Valley fever virus	point	22.0417	-32.5061	9_Western Cape	48_Central Karoo	215_Beaufort West	3995_7	2011	4	EMPRES-i
Rift Valley fever virus	point	24.0082	-30.6946	8_Northern Cape	45_Pixley ka Seme	196_Emthanjeni	3812_1	2011	3	EMPRES-i
Rift Valley fever virus	point	24.8063	-31.555	1_Eastern Cape	5_Chris Hani	26_Inxuba Yethemba	421_6	2011	4	EMPRES-i
Rift Valley fever virus	point	25.9779	-32.1636	1_Eastern Cape	5_Chris Hani	26_Inxuba Yethemba	420_5	2011	5	EMPRES-i
Rift Valley fever virus	point	25.0762	-31.3849	1_Eastern Cape	5_Chris Hani	26_Inxuba Yethemba	424_9	2011	4	EMPRES-i
Rift Valley fever virus	point	19.1092	-33.9083	9_Western Cape	47_Cape Winelands	213_Stellenbosch	3965_1	2011	5	EMPRES-i
Rift Valley fever virus	point	24.7315	-31.668	1_Eastern Cape	5_Chris Hani	26_Inxuba Yethemba	421_6	2011	3	EMPRES-i
Rift Valley fever virus	point	25.9558	-32.6278	1_Eastern Cape	2_Amathole	11_Nxuba	229_4	2011	4	EMPRES-i
Rift Valley fever virus	point	25.91	-32.9008	1_Eastern Cape	4_Cacadu	14_Blue Crane Route	284_1	2011	3	EMPRES-i
Rift Valley fever virus	point	25.6444	-32.8778	1_Eastern Cape	4_Cacadu	14_Blue Crane Route	286_3	2011	3	EMPRES-i
Rift Valley fever virus	point	18.7919	-33.5	9_Western Cape	52_West Coast	234_Swartland	4268_12	2011	4	EMPRES-i
Rift Valley fever virus	point	25.0111	-32.3811	1_Eastern Cape	4_Cacadu	14_Blue Crane Route	287_4	2011	2	EMPRES-i
Rift Valley fever virus	point	20.0186	-33.9675	9_Western Cape	47_Cape Winelands	212_Langeberg	3953_8	2011	5	EMPRES-i
Rift Valley fever virus	point	17.722	-19.2485	11_Oshikoto	86_Guinas			2011	6	EMPRES-i
Rift Valley fever virus	point	23.0636	-32.8717	1_Eastern Cape	4_Cacadu	13_Baviaans	283_4	2011	4	EMPRES-i
Rift Valley fever virus	point	22.8667	-33.2167	1_Eastern Cape	4_Cacadu	13_Baviaans	283_4	2011	4	EMPRES-i
Rift Valley fever virus	point	23.7149	-31.8849	9_Western Cape	48_Central Karoo	215_Beaufort West	3989_1	2011	5	EMPRES-i
Rift Valley fever virus	point	19.3008	-32.9086	9_Western Cape	47_Cape Winelands	214_Witzenberg	3987_8	2011	4	EMPRES-i
Rift Valley fever virus	point	18.8089	-32.9086	9_Western Cape	52_West Coast	230_Bergrivier	4233_2	2011	4	EMPRES-i
Rift Valley fever virus	point	19.2631	-32.8215	9_Western Cape	47_Cape Winelands	214_Witzenberg	3988_9	2011	4	EMPRES-i
Rift Valley fever virus	point	22.8122	-32.3783	9_Western Cape	48_Central Karoo	215_Beaufort West	3990_2	2011	4	EMPRES-i
Rift Valley fever virus	point	22.4869	-32.7725	9_Western Cape	48_Central Karoo	215_Beaufort West	3995_7	2011	4	EMPRES-i
Rift Valley fever virus	point	16.58	-18.35	11_Oshikoto	90_Omuthiyagwipundi			2011	4	EMPRES-i
Rift Valley fever virus	point	16.58	-18.35	11_Oshikoto	90_Omuthiyagwipundi			2011	5	EMPRES-i
Rift Valley fever virus	point	23.1833	-32.2	9_Western Cape	48_Central Karoo	215_Beaufort West	3989_1	2011	3	EMPRES-i
Rift Valley fever virus	point	24.8379	-31.0346	8_Northern Cape	45_Pixley ka Seme	196_Emthanjeni	3817_6	2011	3	EMPRES-i
Rift Valley fever virus	point	24.0758	-32.4054	1_Eastern Cape	4_Cacadu	15_Camdeboo	290_1	2011	4	EMPRES-i
Rift Valley fever virus	point	24.8	-32.05	1_Eastern Cape	4_Cacadu	15_Camdeboo	291_2	2011	4	EMPRES-i
Rift Valley fever virus	point	24.8	-32.1667	1_Eastern Cape	4_Cacadu	15_Camdeboo	291_2	2011	4	EMPRES-i
Rift Valley fever virus	point	23.6	-32.3667	1_Eastern Cape	4_Cacadu	15_Camdeboo	290_1	2011	3	EMPRES-i
Rift Valley fever virus	point	25.625	-32.8333	1_Eastern Cape	4_Cacadu	14_Blue Crane Route	286_3	2011	3	EMPRES-i
Rift Valley fever virus	point	25.25	-32.5167	1_Eastern Cape	4_Cacadu	14_Blue Crane Route	287_4	2011	3	EMPRES-i
Rift Valley fever virus	point	20.9447	-30.4108	8_Northern Cape	44_Namakwa	192_Karoo Hoogland	3793_3	2011	4	EMPRES-i
Rift Valley fever virus	point	24.4178	-30.8049	8_Northern Cape	45_Pixley ka Seme	196_Emthanjeni	3817_6	2011	4	EMPRES-i
Rift Valley fever virus	point	25.3528	-30.6887	8_Northern Cape	45_Pixley ka Seme	203_Umsobomvu	3846_2	2011	3	EMPRES-i
Rift Valley fever virus	point	25.775	-32.8	1_Eastern Cape	4_Cacadu	14_Blue Crane Route	284_1	2011	3	EMPRES-i
Rift Valley fever virus	point	24.0021	-32.2963	1_Eastern Cape	4_Cacadu	15_Camdeboo	290_1	2011	4	EMPRES-i
Rift Valley fever virus	point	24.6428	-32.6833	1_Eastern Cape	4_Cacadu	14_Blue Crane Route	287_4	2011	4	EMPRES-i
Rift Valley fever virus	point	24.1667	-32.25	1_Eastern Cape	4_Cacadu	15_Camdeboo	290_1	2011	3	EMPRES-i
Rift Valley fever virus	point	23.7167	-32.4	1_Eastern Cape	4_Cacadu	15_Camdeboo	290_1	2011	4	EMPRES-i
Rift Valley fever virus	point	24.3	-32.1667	1_Eastern Cape	4_Cacadu	15_Camdeboo	291_2	2011	2	EMPRES-i
Rift Valley fever virus	point	22.1609	-34.0428	9_Western Cape	50_Eden	224_Mossel Bay	4173_14	2011	4	EMPRES-i
Rift Valley fever virus	point	24.8014	-32.0061	1_Eastern Cape	4_Cacadu	15_Camdeboo	291_2	2011	4	EMPRES-i
Rift Valley fever virus	point	24.8833	-33.0333	1_Eastern Cape	4_Cacadu	16_Ikwezi	297_1	2011	3	EMPRES-i
Rift Valley fever virus	point	26.8693	-31.8884	1_Eastern Cape	5_Chris Hani	27_Lukanji	433_18	2011	4	EMPRES-i
Rift Valley fever virus	point	24.56	-32.1859	1_Eastern Cape	4_Cacadu	15_Camdeboo	291_2	2011	4	EMPRES-i
Rift Valley fever virus	point	22.2821	-31.2587	8_Northern Cape	45_Pixley ka Seme	202_Ubuntu	3843_3	2011	4	EMPRES-i
Rift Valley fever virus	point	24.4005	-29.8021	2_Free State	13_Xhariep	57_Letsemeng	1017_1	2011	4	EMPRES-i
Rift Valley fever virus	point	25.5528	-32.8611	1_Eastern Cape	4_Cacadu	14_Blue Crane Route	289_6	2011	4	EMPRES-i
Rift Valley fever virus	point	24.3308	-33.0478	1_Eastern Cape	4_Cacadu	16_Ikwezi	299_3	2011	4	EMPRES-i
Rift Valley fever virus	point	25.7867	-33.0203	1_Eastern Cape	4_Cacadu	14_Blue Crane Route	289_6	2011	4	EMPRES-i
Rift Valley fever virus	point	24.2167	-32.0333	1_Eastern Cape	4_Cacadu	15_Camdeboo	296_7	2011	3	EMPRES-i
Rift Valley fever virus	point	23.459	-31.9047	9_Western Cape	48_Central Karoo	215_Beaufort West	3989_1	2011	3	EMPRES-i
Rift Valley fever virus	point	22.3614	-32.5183	9_Western Cape	48_Central Karoo	215_Beaufort West	3995_7	2011	3	EMPRES-i
Rift Valley fever virus	point	24.05	-32.3833	1_Eastern Cape	4_Cacadu	15_Camdeboo	290_1	2011	4	EMPRES-i
Rift Valley fever virus	point	23.75	-33.15	1_Eastern Cape	4_Cacadu	13_Baviaans	282_3	2011	4	EMPRES-i
Rift Valley fever virus	point	23.8633	-32.0714	9_Western Cape	48_Central Karoo	215_Beaufort West	3989_1	2011	3	EMPRES-i
Rift Valley fever virus	point	23.6425	-32.235	1_Eastern Cape	4_Cacadu	15_Camdeboo	290_1	2011	3	EMPRES-i
Rift Valley fever virus	point	22.4233	-32.4006	9_Western Cape	48_Central Karoo	215_Beaufort West	3990_2	2011	4	EMPRES-i
Rift Valley fever virus	point	23.7369	-31.7994	9_Western Cape	48_Central Karoo	215_Beaufort West	3989_1	2011	3	EMPRES-i
Rift Valley fever virus	point	24.35	-32.1167	1_Eastern Cape	4_Cacadu	15_Camdeboo	291_2	2011	4	EMPRES-i
Rift Valley fever virus	point	22.0308	-33.1733	9_Western Cape	48_Central Karoo	217_Prince Albert	4000_1	2011	4	EMPRES-i
Rift Valley fever virus	point	21.8786	-33.2636	9_Western Cape	48_Central Karoo	217_Prince Albert	4003_4	2011	3	EMPRES-i
Rift Valley fever virus	point	22.9498	-32.9788	1_Eastern Cape	4_Cacadu	13_Baviaans	283_4	2011	3	EMPRES-i
Rift Valley fever virus	point	22.7428	-32.2686	9_Western Cape	48_Central Karoo	215_Beaufort West	3990_2	2011	3	EMPRES-i
Rift Valley fever virus	point	23.0236	-32.3914	9_Western Cape	48_Central Karoo	215_Beaufort West	3990_2	2011	3	EMPRES-i
Rift Valley fever virus	point	24.7795	-31.8965	1_Eastern Cape	4_Cacadu	15_Camdeboo	291_2	2011	3	EMPRES-i
Rift Valley fever virus	point	19.5214	-33.774	9_Western Cape	47_Cape Winelands	210_Breede Valley	3899_18	2011	3	EMPRES-i
Rift Valley fever virus	point	24.7667	-33.3333	1_Eastern Cape	4_Cacadu	13_Baviaans	281_2	2011	3	EMPRES-i
Rift Valley fever virus	point	24.2667	-32.2833	1_Eastern Cape	4_Cacadu	15_Camdeboo	296_7	2011	2	EMPRES-i
Rift Valley fever virus	point	23.0333	-31.9167	8_Northern Cape	45_Pixley ka Seme	202_Ubuntu	3843_3	2011	3	EMPRES-i
Rift Valley fever virus	point	22.8417	-32.4242	9_Western Cape	48_Central Karoo	215_Beaufort West	3990_2	2011	3	EMPRES-i
Rift Valley fever virus	point	22.4233	-32.4006	9_Western Cape	48_Central Karoo	215_Beaufort West	3990_2	2011	3	EMPRES-i
Rift Valley fever virus	point	24.476	-32.5146	1_Eastern Cape	4_Cacadu	15_Camdeboo	296_7	2011	3	EMPRES-i
Rift Valley fever virus	point	23.9977	-32.5931	1_Eastern Cape	4_Cacadu	15_Camdeboo	290_1	2011	3	EMPRES-i
Rift Valley fever virus	point	24.6783	-32.0778	1_Eastern Cape	4_Cacadu	15_Camdeboo	291_2	2011	2	EMPRES-i
Rift Valley fever virus	point	24.8008	-31.8122	1_Eastern Cape	4_Cacadu	15_Camdeboo	291_2	2011	3	EMPRES-i
Rift Valley fever virus	point	22.5956	-32.3764	9_Western Cape	48_Central Karoo	215_Beaufort West	3990_2	2011	3	EMPRES-i
Rift Valley fever virus	point	24.3808	-32.3422	1_Eastern Cape	4_Cacadu	15_Camdeboo	296_7	2011	2	EMPRES-i
Rift Valley fever virus	point	24.4289	-32.0089	1_Eastern Cape	4_Cacadu	15_Camdeboo	291_2	2011	3	EMPRES-i
Rift Valley fever virus	point	24.6675	-32.4722	1_Eastern Cape	4_Cacadu	14_Blue Crane Route	287_4	2011	3	EMPRES-i
Rift Valley fever virus	point	24.2418	-32.1637	1_Eastern Cape	4_Cacadu	15_Camdeboo	291_2	2011	3	EMPRES-i
Rift Valley fever virus	point	24.1	-32.55	1_Eastern Cape	4_Cacadu	15_Camdeboo	290_1	2011	2	EMPRES-i
Rift Valley fever virus	point	23.0767	-32.5981	9_Western Cape	48_Central Karoo	215_Beaufort West	3990_2	2011	3	EMPRES-i
Rift Valley fever virus	point	24.4742	-32.8036	1_Eastern Cape	4_Cacadu	16_Ikwezi	298_2	2011	3	EMPRES-i
Rift Valley fever virus	point	20.595	-33.0773	9_Western Cape	48_Central Karoo	216_Laingsburg	3996_1	2011	3	EMPRES-i
Rift Valley fever virus	point	23.3686	-34.0175	9_Western Cape	50_Eden	219_Bitou	4115_1	2011	3	EMPRES-i
Rift Valley fever virus	point	24.2333	-32.2833	1_Eastern Cape	4_Cacadu	15_Camdeboo	296_7	2011	2	EMPRES-i
Rift Valley fever virus	point	23.7833	-32.3667	1_Eastern Cape	4_Cacadu	15_Camdeboo	290_1	2011	3	EMPRES-i
Rift Valley fever virus	point	23.0022	-32.1144	9_Western Cape	48_Central Karoo	215_Beaufort West	3990_2	2011	3	EMPRES-i
Rift Valley fever virus	point	24.4	-32.2	1_Eastern Cape	4_Cacadu	15_Camdeboo	291_2	2011	1	EMPRES-i
Rift Valley fever virus	point	24.6667	-33.1667	1_Eastern Cape	4_Cacadu	13_Baviaans	281_2	2011	3	EMPRES-i
Rift Valley fever virus	point	24.0378	-32.6486	1_Eastern Cape	4_Cacadu	15_Camdeboo	296_7	2011	3	EMPRES-i
Rift Valley fever virus	point	23.0022	-31.9599	8_Northern Cape	45_Pixley ka Seme	202_Ubuntu	3843_3	2011	3	EMPRES-i
Rift Valley fever virus	point	24.3667	-32.0667	1_Eastern Cape	4_Cacadu	15_Camdeboo	291_2	2011	2	EMPRES-i
Rift Valley fever virus	point	28.0117	-32.7683	1_Eastern Cape	2_Amathole	6_Great Kei	123_1	2011	2	EMPRES-i
Rift Valley fever virus	point	19.535	-33.744	9_Western Cape	47_Cape Winelands	210_Breede Valley	3899_18	2010	3	EMPRES-i
Rift Valley fever virus	point	28.206	-25.852	3_Gauteng	15_City of Tshwane	61_City of Tshwane	1204_42	2008	3	EMPRES-i
Rift Valley fever virus	point	42.7033	0.01138	10_Jubbada Hoose	40_Jamaame			2007	1	EMPRES-i
Rift Valley fever virus	point	-14.6861	16.5604	3_Brakna	11_Boghé			2008	12	EMPRES-i
Rift Valley fever virus	point	-13.3101	15.6396	9_Matam	28_Matam	73_Ogo	280_Nabadji Civol	2008	12	EMPRES-i
Rift Valley fever virus	point	-16.2526	15.9571	11_Saint-Louis	33_Dagana	85_Ndiaye Mberess	321_Ngnith	2008	12	EMPRES-i
Rift Valley fever virus	point	-15.5	16.51	13_Trarza	44_Rosso			2008	12	EMPRES-i
Rift Valley fever virus	point	-14.6861	16.5604	3_Brakna	11_Boghé			2005	8	EMPRES-i
Rift Valley fever virus	point	-14.6861	16.5604	3_Brakna	11_Boghé			2005	9	EMPRES-i
Rift Valley fever virus	point	-16.1256	16.3064	11_Saint-Louis	33_Dagana	85_Ndiaye Mberess	320_Diama	2005	9	EMPRES-i
Rift Valley fever virus	point	-16.1256	16.3064	11_Saint-Louis	33_Dagana	85_Ndiaye Mberess	320_Diama	2005	8	EMPRES-i
Rift Valley fever virus	point	-16.2526	15.9571	11_Saint-Louis	33_Dagana	85_Ndiaye Mberess	321_Ngnith	2005	9	EMPRES-i
Rift Valley fever virus	point	-16.2526	15.9571	11_Saint-Louis	33_Dagana	85_Ndiaye Mberess	321_Ngnith	2005	8	EMPRES-i
Rift Valley fever virus	point	-12.21	14.46	3_Kayes	9_Kayes	39_Ambidedi	71_Faleme	2005	9	EMPRES-i
Rift Valley fever virus	point	-12.21	14.46	3_Kayes	9_Kayes	39_Ambidedi	71_Faleme	2005	8	EMPRES-i
Rift Valley fever virus	point	-15.5	16.51	13_Trarza	44_Rosso			2005	1	EMPRES-i
Rift Valley fever virus	point	-13.4371	16.063	5_Gorgol	15_Kaédi			2004	7	EMPRES-i
Rift Valley fever virus	point	-16.1256	16.3064	11_Saint-Louis	33_Dagana	85_Ndiaye Mberess	320_Diama	2004	1	EMPRES-i
Rift Valley fever virus	point	-16.2526	15.9571	11_Saint-Louis	33_Dagana	85_Ndiaye Mberess	321_Ngnith	2004	7	EMPRES-i
Rift Valley fever virus	point	-13.8568	16.0546	3_Brakna	12_M'Bagne			2004	7	EMPRES-i
Rift Valley fever virus	point	-12.522	16.012	5_Gorgol	16_M'Bout			2008	8	EMPRES-i
Rift Valley fever virus	point	-12.197	15.219	6_Guidimaka	20_Sélibaby			2008	8	EMPRES-i
Rift Valley fever virus	point	-11.564	15.936	2_Assaba	7_Kankossa			2008	8	EMPRES-i
Rift Valley fever virus	point	-11.638	17.844	11_Tagant	35_Tidjikja			2008	8	EMPRES-i
Rift Valley fever virus	point	-11.638	17.844	11_Tagant	35_Tidjikja			2008	10	EMPRES-i
Rift Valley fever virus	point	-11.341	16.634	2_Assaba	8_Kiffa			2008	8	EMPRES-i
Rift Valley fever virus	point	-11.341	16.634	2_Assaba	8_Kiffa			2008	10	EMPRES-i
Rift Valley fever virus	point	-10.241	16.38	8_Hodh el Gharbi	30_Tintane			2008	10	EMPRES-i
Rift Valley fever virus	point	-10.241	16.38	8_Hodh el Gharbi	30_Tintane			2008	8	EMPRES-i
Rift Valley fever virus	point	-15.341	16.836	13_Trarza	43_R'Kiz			2008	8	EMPRES-i
Rift Valley fever virus	point	-14.328	16.675	3_Brakna	11_Boghé			2008	8	EMPRES-i
Rift Valley fever virus	point	-14.328	16.675	3_Brakna	11_Boghé			2008	12	EMPRES-i
Rift Valley fever virus	point	-14.328	16.675	3_Brakna	11_Boghé			2008	10	EMPRES-i
Rift Valley fever virus	point	-12.197	15.219	6_Guidimaka	20_Sélibaby			2005	8	EMPRES-i
Rift Valley fever virus	point	-11.564	15.936	2_Assaba	7_Kankossa			2005	8	EMPRES-i
Rift Valley fever virus	point	-11.638	17.844	11_Tagant	35_Tidjikja			2005	8	EMPRES-i
Rift Valley fever virus	point	-11.341	16.634	2_Assaba	8_Kiffa			2005	8	EMPRES-i
Rift Valley fever virus	point	-10.241	16.38	8_Hodh el Gharbi	30_Tintane			2005	10	EMPRES-i
Rift Valley fever virus	point	-10.241	16.38	8_Hodh el Gharbi	30_Tintane			2005	8	EMPRES-i
Rift Valley fever virus	point	-8.716	15.724	7_Hodh ech Chargui	23_Djiguenni			2005	8	EMPRES-i
Rift Valley fever virus	point	-14.328	16.675	3_Brakna	11_Boghé			2005	8	EMPRES-i
Rift Valley fever virus	point	-7.362	16.624	7_Hodh ech Chargui	24_Néma			2005	8	EMPRES-i
Rift Valley fever virus	point	-7.362	16.624	7_Hodh ech Chargui	24_Néma			2005	10	EMPRES-i
Rift Valley fever virus	point	-11.564	15.936	2_Assaba	7_Kankossa			2004	10	EMPRES-i
Rift Valley fever virus	point	-11.564	15.936	2_Assaba	7_Kankossa			2004	8	EMPRES-i
Rift Valley fever virus	point	-11.638	17.844	11_Tagant	35_Tidjikja			2004	8	EMPRES-i
Rift Valley fever virus	point	-11.341	16.634	2_Assaba	8_Kiffa			2004	8	EMPRES-i
Rift Valley fever virus	point	-8.241	11.619	5_Koulikoro	19_Kangaba	92_Kangaba	208_Selefougou	2008	7	EMPRES-i
Rift Valley fever virus	point	-8.159	11.17	8_Sikasso	44_Yanfolila	253_Yanfolila	642_Wassoulou-Balle	2004	7	EMPRES-i
Rift Valley fever virus	point	-8.241	11.619	5_Koulikoro	19_Kangaba	92_Kangaba	208_Selefougou	2004	7	EMPRES-i
Rift Valley fever virus	point	-4.184	14.181	6_Mopti	26_Djenné	138_Sofara	322_Fakala-Dje	2004	7	EMPRES-i
Rift Valley fever virus	point	43.8047	-23.0678	6_Toliary	21_Atsimo-Andrefana	105_Toliary	1375_Maromiandra	2008	9	EMPRES-i
Rift Valley fever virus	point	43.7053	-23.2941	6_Toliary	21_Atsimo-Andrefana	104_Toliary Urban	1362_Toliara I	2008	8	EMPRES-i
Rift Valley fever virus	point	44.4523	-22.8953	6_Toliary	21_Atsimo-Andrefana	103_Sakaraha	1355_Bereketa	2008	7	EMPRES-i
Rift Valley fever virus	point	44.3384	-20.5503	6_Toliary	22_Menabe	110_Morondava	1427_Befasy	2008	6	EMPRES-i
Rift Valley fever virus	point	48.7212	-16.047	4_Mahajanga	15_Sofia	71_Mandritsara	940_Amboaboa	2008	5	EMPRES-i
Rift Valley fever virus	point	44.3966	-17.7417	4_Mahajanga	14_Melaky	64_Maintirano	876_Marohazo	2008	4	EMPRES-i
Rift Valley fever virus	point	45.804	-22.3795	3_Fianarantsoa	10_Ihorombe	44_Ihosy	645_Satrokala	2008	2	EMPRES-i
Rift Valley fever virus	point	49.7192	-13.4423	2_Antsiranana	6_Sava	28_Vohimarina (Iharana)	398_Bobakindro	2008	1	EMPRES-i
Rift Valley fever virus	point	44.7977	-19.6722	6_Toliary	22_Menabe	106_Belon-i Tsiribihina	1391_Masoarivo	2008	12	EMPRES-i
Rift Valley fever virus	point	49.1669	-12.5417	2_Antsiranana	5_Diana	22_Antsiranana Rural	313_Andranofanjava	2008	11	EMPRES-i
Rift Valley fever virus	point	44.4109	-24.6123	6_Toliary	21_Atsimo-Andrefana	97_Ampanihy	1296_Androka	2008	10	EMPRES-i
Rift Valley fever virus	point	48.3796	-17.8648	5_Toamasina	16_Alaotra-Mangoro	73_Ambatondrazaka	979_Ambatondrazaka II	2008	9	EMPRES-i
Rift Valley fever virus	point	46.5373	-16.6992	4_Mahajanga	13_Boeny	55_Ambato-Boina	804_Ambarimay Ambato	2008	8	EMPRES-i
Rift Valley fever virus	point	49.344	-18.1239	5_Toamasina	18_Atsinanana	88_Toamasina Rural	1164_Antetezambaro	2008	3	EMPRES-i
Rift Valley fever virus	point	39.46	3.33	46_Wajir	293_Wajir North	1408_Bute		2006	12	EMPRES-i
Rift Valley fever virus	point	28.2439	-32.6789	1_Eastern Cape	2_Amathole	6_Great Kei	128_6	2011	1	EMPRES-i
Rift Valley fever virus	point	24.2989	-31.2833	8_Northern Cape	45_Pixley ka Seme	196_Emthanjeni	3817_6	2011	2	EMPRES-i
Rift Valley fever virus	point	24.4408	-32.1322	1_Eastern Cape	4_Cacadu	15_Camdeboo	291_2	2011	2	EMPRES-i
Rift Valley fever virus	point	24.4372	-32.3944	1_Eastern Cape	4_Cacadu	15_Camdeboo	296_7	2011	1	EMPRES-i
Rift Valley fever virus	point	24.6667	-32.4314	1_Eastern Cape	4_Cacadu	14_Blue Crane Route	287_4	2011	2	EMPRES-i
Rift Valley fever virus	point	24.4776	-32.7273	1_Eastern Cape	4_Cacadu	14_Blue Crane Route	287_4	2011	2	EMPRES-i
Rift Valley fever virus	point	24.3684	-32.1741	1_Eastern Cape	4_Cacadu	15_Camdeboo	291_2	2011	2	EMPRES-i
Rift Valley fever virus	point	22.9853	-32.4642	9_Western Cape	48_Central Karoo	215_Beaufort West	3990_2	2011	3	EMPRES-i
Rift Valley fever virus	point	24.4597	-32.3113	1_Eastern Cape	4_Cacadu	15_Camdeboo	296_7	2011	1	EMPRES-i
Rift Valley fever virus	point	28.6636	-25.8083	3_Gauteng	15_City of Tshwane	61_City of Tshwane	1165_102	2011	1	EMPRES-i
Rift Valley fever virus	point	18.9605	-33.6491	9_Western Cape	47_Cape Winelands	211_Drakenstein	3917_15	2011	1	EMPRES-i
Rift Valley fever virus	point	22.2052	-34.055	9_Western Cape	50_Eden	224_Mossel Bay	4177_4	2010	12	EMPRES-i
Rift Valley fever virus	point	-14.23	20.45	9_Inchiri	31_Akjoujt			2010	11	EMPRES-i
Rift Valley fever virus	point	-13.03	20.31	1_Adrar	1_Aoujeft			2010	11	EMPRES-i
Rift Valley fever virus	point	-13.41	19.19	1_Adrar	1_Aoujeft			2010	10	EMPRES-i
Rift Valley fever virus	point	22.4424	-29.5169	8_Northern Cape	45_Pixley ka Seme	200_Siyathemba	3835_3	2010	8	EMPRES-i
Rift Valley fever virus	point	18.8941	-34.0801	9_Western Cape	49_City of Cape Town	218_City of Cape Town	4004_100	2010	7	EMPRES-i
Rift Valley fever virus	point	28.6666	-27.1969	2_Free State	9_Fezile Dabi	40_Mafube	716_1	2010	6	EMPRES-i
Rift Valley fever virus	point	27.5553	-27.2616	2_Free State	9_Fezile Dabi	43_Ngwathe	779_18	2010	6	EMPRES-i
Rift Valley fever virus	point	18.3682	-34.1065	9_Western Cape	49_City of Cape Town	218_City of Cape Town	4080_69	2010	6	EMPRES-i
Rift Valley fever virus	point	42.9071	16.3967	10_Jizan				2010	3	EMPRES-i
Rift Valley fever virus	point	18.9685	-33.8537	9_Western Cape	47_Cape Winelands	211_Drakenstein	3922_1	2010	5	EMPRES-i
Rift Valley fever virus	point	19.3765	-34.0764	9_Western Cape	51_Overberg	229_Theewaterskloof	4226_4	2010	6	EMPRES-i
Rift Valley fever virus	point	20.9405	-34.0182	9_Western Cape	50_Eden	221_Hessequa	4149_3	2010	6	EMPRES-i
Rift Valley fever virus	point	22.1791	-33.642	9_Western Cape	50_Eden	225_Oudtshoorn	4184_11	2010	6	EMPRES-i
Rift Valley fever virus	point	26.195	-29.8111	2_Free State	13_Xhariep	56_Kopanong	1009_1	2010	5	EMPRES-i
Rift Valley fever virus	point	21.2994	-28.5333	8_Northern Cape	46_Siyanda	205_//Khara Hais	3855_11	2010	6	EMPRES-i
Rift Valley fever virus	point	26.6973	-30.2444	2_Free State	13_Xhariep	58_Mohokare	1024_2	2010	3	EMPRES-i
Rift Valley fever virus	point	20.2188	-34.0158	9_Western Cape	47_Cape Winelands	212_Langeberg	3953_8	2010	6	EMPRES-i
Rift Valley fever virus	point	19.19	-24.06	3_Hardap	15_Mariental Rural			2010	6	EMPRES-i
Rift Valley fever virus	point	17.69	-24.31	3_Hardap	16_Mariental Urban			2010	5	EMPRES-i
Rift Valley fever virus	point	15.19	-21.19	2_Erongo	8_Daures			2010	6	EMPRES-i
Rift Valley fever virus	point	19.31	-28.56	1_!Karas	2_Karas			2010	6	EMPRES-i
Rift Valley fever virus	point	18.3	-28.8	1_!Karas	2_Karas			2010	6	EMPRES-i
Rift Valley fever virus	point	24.6553	-30.5716	8_Northern Cape	45_Pixley ka Seme	198_Renosterberg	3823_1	2010	5	EMPRES-i
Rift Valley fever virus	point	22.9821	-32.9527	1_Eastern Cape	4_Cacadu	13_Baviaans	283_4	2010	5	EMPRES-i
Rift Valley fever virus	point	20.9017	-34.0632	9_Western Cape	50_Eden	221_Hessequa	4149_3	2010	6	EMPRES-i
Rift Valley fever virus	point	23.1472	-31.3957	8_Northern Cape	45_Pixley ka Seme	202_Ubuntu	3842_2	2010	5	EMPRES-i
Rift Valley fever virus	point	24.9275	-30.0125	2_Free State	13_Xhariep	56_Kopanong	1013_5	2010	4	EMPRES-i
Rift Valley fever virus	point	25.9911	-29.7302	2_Free State	13_Xhariep	56_Kopanong	1009_1	2010	3	EMPRES-i
Rift Valley fever virus	point	24.8819	-30.0608	2_Free State	13_Xhariep	56_Kopanong	1013_5	2010	3	EMPRES-i
Rift Valley fever virus	point	23.3449	-29.8485	8_Northern Cape	45_Pixley ka Seme	200_Siyathemba	3836_4	2010	4	EMPRES-i
Rift Valley fever virus	point	22.5941	-29.516	8_Northern Cape	45_Pixley ka Seme	200_Siyathemba	3835_3	2010	5	EMPRES-i
Rift Valley fever virus	point	25.7558	-27.2375	7_North West	39_Dr Kenneth Kaunda	170_Maquassi Hills	3488_10	2010	4	EMPRES-i
Rift Valley fever virus	point	25.7372	-30.1822	2_Free State	13_Xhariep	56_Kopanong	1010_2	2010	4	EMPRES-i
Rift Valley fever virus	point	24.972	-33.9309	1_Eastern Cape	4_Cacadu	18_Kouga	310_13	2010	5	EMPRES-i
Rift Valley fever virus	point	24.5051	-33.9732	1_Eastern Cape	4_Cacadu	17_Kou-Kamma	304_4	2010	5	EMPRES-i
Rift Valley fever virus	point	23.0463	-29.6863	8_Northern Cape	45_Pixley ka Seme	200_Siyathemba	3836_4	2010	5	EMPRES-i
Rift Valley fever virus	point	25.8303	-24.8133	14_South-East	25_South East			2010	5	EMPRES-i
Rift Valley fever virus	point	17.19	-25.44	3_Hardap	14_Gibeon			2010	5	EMPRES-i
Rift Valley fever virus	point	19.81	-25.56	1_!Karas	3_Keetmanshoop Rural			2010	5	EMPRES-i
Rift Valley fever virus	point	18.19	-24.69	3_Hardap	15_Mariental Rural			2010	5	EMPRES-i
Rift Valley fever virus	point	17.81	-24.44	3_Hardap	15_Mariental Rural			2010	5	EMPRES-i
Rift Valley fever virus	point	17.69	-24.56	3_Hardap	16_Mariental Urban			2010	5	EMPRES-i
Rift Valley fever virus	point	18.06	-24.31	3_Hardap	15_Mariental Rural			2010	5	EMPRES-i
Rift Valley fever virus	point	26.1679	-29.202	2_Free State	11_Mangaung	49_Mangaung	866_15	2010	3	EMPRES-i
Rift Valley fever virus	point	26.3022	-29.4741	2_Free State	13_Xhariep	56_Kopanong	1009_1	2010	2	EMPRES-i
Rift Valley fever virus	point	26.0508	-29.0457	2_Free State	11_Mangaung	49_Mangaung	878_26	2010	3	EMPRES-i
Rift Valley fever virus	point	26.6097	-29.195	2_Free State	11_Mangaung	49_Mangaung	868_17	2010	3	EMPRES-i
Rift Valley fever virus	point	24.9104	-29.503	2_Free State	13_Xhariep	57_Letsemeng	1017_1	2010	3	EMPRES-i
Rift Valley fever virus	point	25.4666	-28.9597	2_Free State	10_Lejweleputswa	47_Tokologo	851_3	2010	3	EMPRES-i
Rift Valley fever virus	point	24.6227	-29.6136	2_Free State	13_Xhariep	57_Letsemeng	1017_1	2010	4	EMPRES-i
Rift Valley fever virus	point	24.8381	-29.5483	2_Free State	13_Xhariep	57_Letsemeng	1017_1	2010	4	EMPRES-i
Rift Valley fever virus	point	24.3694	-32.3788	1_Eastern Cape	4_Cacadu	15_Camdeboo	296_7	2010	4	EMPRES-i
Rift Valley fever virus	point	26.1936	-28.8352	2_Free State	10_Lejweleputswa	44_Masilonyana	793_2	2010	3	EMPRES-i
Rift Valley fever virus	point	26.28	-29.1086	2_Free State	11_Mangaung	49_Mangaung	867_16	2010	3	EMPRES-i
Rift Valley fever virus	point	25.8691	-28.9163	2_Free State	11_Mangaung	49_Mangaung	878_26	2010	3	EMPRES-i
Rift Valley fever virus	point	26.875	-28.3196	2_Free State	10_Lejweleputswa	44_Masilonyana	796_5	2010	2	EMPRES-i
Rift Valley fever virus	point	23.2666	-30.9166	8_Northern Cape	45_Pixley ka Seme	196_Emthanjeni	3818_7	2010	4	EMPRES-i
Rift Valley fever virus	point	26.1675	-29.0613	2_Free State	11_Mangaung	49_Mangaung	870_19	2010	2	EMPRES-i
Rift Valley fever virus	point	26.1661	-28.9216	2_Free State	11_Mangaung	49_Mangaung	898_44	2010	3	EMPRES-i
Rift Valley fever virus	point	26.1336	-29.215	2_Free State	11_Mangaung	49_Mangaung	869_18	2010	3	EMPRES-i
Rift Valley fever virus	point	26.575	-27.3769	2_Free State	10_Lejweleputswa	46_Nala	838_11	2010	4	EMPRES-i
Rift Valley fever virus	point	26.4169	-27.8347	2_Free State	10_Lejweleputswa	46_Nala	837_10	2010	2	EMPRES-i
Rift Valley fever virus	point	22.2943	-32.3909	9_Western Cape	48_Central Karoo	215_Beaufort West	3995_7	2010	5	EMPRES-i
Rift Valley fever virus	point	26.4444	-28.8394	2_Free State	10_Lejweleputswa	44_Masilonyana	793_2	2010	3	EMPRES-i
Rift Valley fever virus	point	26.2997	-28.9783	2_Free State	11_Mangaung	49_Mangaung	868_17	2010	3	EMPRES-i
Rift Valley fever virus	point	26.0586	-29.0558	2_Free State	11_Mangaung	49_Mangaung	878_26	2010	4	EMPRES-i
Rift Valley fever virus	point	24.8213	-29.3382	2_Free State	13_Xhariep	57_Letsemeng	1017_1	2010	4	EMPRES-i
Rift Valley fever virus	point	25.4111	-29.2022	2_Free State	13_Xhariep	57_Letsemeng	1019_3	2010	3	EMPRES-i
Rift Valley fever virus	point	26.6145	-29.719	2_Free State	13_Xhariep	58_Mohokare	1026_4	2010	3	EMPRES-i
Rift Valley fever virus	point	26.5681	-27.9739	2_Free State	10_Lejweleputswa	45_Matjhabeng	816_24	2010	4	EMPRES-i
Rift Valley fever virus	point	26	-26.1166	7_North West	41_Ngaka Modiri Molema	178_Ditsobotla	3596_10	2010	5	EMPRES-i
Rift Valley fever virus	point	23.684	-30.194	8_Northern Cape	45_Pixley ka Seme	196_Emthanjeni	3818_7	2010	4	EMPRES-i
Rift Valley fever virus	point	26.1747	-29.2022	2_Free State	11_Mangaung	49_Mangaung	866_15	2010	4	EMPRES-i
Rift Valley fever virus	point	26.1269	-29.0813	2_Free State	11_Mangaung	49_Mangaung	878_26	2010	3	EMPRES-i
Rift Valley fever virus	point	25.9188	-29.288	2_Free State	11_Mangaung	49_Mangaung	878_26	2010	3	EMPRES-i
Rift Valley fever virus	point	26.8873	-30.0068	2_Free State	13_Xhariep	58_Mohokare	1026_4	2010	4	EMPRES-i
Rift Valley fever virus	point	25.9658	-29.005	2_Free State	11_Mangaung	49_Mangaung	878_26	2010	3	EMPRES-i
Rift Valley fever virus	point	26.0022	-29.4797	2_Free State	13_Xhariep	56_Kopanong	1009_1	2010	3	EMPRES-i
Rift Valley fever virus	point	26.1191	-29.0255	2_Free State	11_Mangaung	49_Mangaung	898_44	2010	3	EMPRES-i
Rift Valley fever virus	point	25.9252	-29.3327	2_Free State	11_Mangaung	49_Mangaung	878_26	2010	3	EMPRES-i
Rift Valley fever virus	point	26.8676	-28.6146	2_Free State	10_Lejweleputswa	44_Masilonyana	796_5	2010	4	EMPRES-i
Rift Valley fever virus	point	25.3333	-29.3458	2_Free State	13_Xhariep	57_Letsemeng	1021_5	2010	3	EMPRES-i
Rift Valley fever virus	point	24.666	-29.1609	2_Free State	13_Xhariep	57_Letsemeng	1019_3	2010	4	EMPRES-i
Rift Valley fever virus	point	24.56	-32.1858	1_Eastern Cape	4_Cacadu	15_Camdeboo	291_2	2010	4	EMPRES-i
Rift Valley fever virus	point	22.0217	-28.8484	8_Northern Cape	45_Pixley ka Seme	199_Siyancuma	3827_1	2010	5	EMPRES-i
Rift Valley fever virus	point	26.0283	-28.9877	2_Free State	11_Mangaung	49_Mangaung	878_26	2010	3	EMPRES-i
Rift Valley fever virus	point	26.2353	-29.0188	2_Free State	11_Mangaung	49_Mangaung	868_17	2010	3	EMPRES-i
Rift Valley fever virus	point	25.5916	-28.625	2_Free State	10_Lejweleputswa	47_Tokologo	849_1	2010	2	EMPRES-i
Rift Valley fever virus	point	26.2186	-28.0511	2_Free State	10_Lejweleputswa	48_Tswelopele	857_5	2010	2	EMPRES-i
Rift Valley fever virus	point	26.3873	-31.55	1_Eastern Cape	5_Chris Hani	24_Inkwanca	392_2	2010	4	EMPRES-i
Rift Valley fever virus	point	25.7494	-31.7175	1_Eastern Cape	5_Chris Hani	29_Tsolwana	465_5	2010	4	EMPRES-i
Rift Valley fever virus	point	26.1019	-28.9538	2_Free State	11_Mangaung	49_Mangaung	898_44	2010	3	EMPRES-i
Rift Valley fever virus	point	26.1161	-28.3625	2_Free State	10_Lejweleputswa	48_Tswelopele	853_1	2010	2	EMPRES-i
Rift Valley fever virus	point	26.425	-28.4722	2_Free State	10_Lejweleputswa	44_Masilonyana	793_2	2010	2	EMPRES-i
Rift Valley fever virus	point	26.5666	-27.8083	2_Free State	10_Lejweleputswa	45_Matjhabeng	828_35	2010	2	EMPRES-i
Rift Valley fever virus	point	26.218	-29.7877	2_Free State	13_Xhariep	56_Kopanong	1009_1	2010	3	EMPRES-i
Rift Valley fever virus	point	26.1983	-29.7422	2_Free State	13_Xhariep	56_Kopanong	1009_1	2010	2	EMPRES-i
Rift Valley fever virus	point	19.9219	-33.8358	9_Western Cape	47_Cape Winelands	212_Langeberg	3944_11	2010	5	EMPRES-i
Rift Valley fever virus	point	22.9537	-32.7691	9_Western Cape	48_Central Karoo	215_Beaufort West	3990_2	2010	5	EMPRES-i
Rift Valley fever virus	point	26.8676	-28.615	2_Free State	10_Lejweleputswa	44_Masilonyana	796_5	2010	3	EMPRES-i
Rift Valley fever virus	point	23.9727	-33.0016	1_Eastern Cape	4_Cacadu	13_Baviaans	283_4	2010	5	EMPRES-i
Rift Valley fever virus	point	25.9611	-29.6655	2_Free State	13_Xhariep	56_Kopanong	1009_1	2010	2	EMPRES-i
Rift Valley fever virus	point	22.0522	-32.6817	9_Western Cape	48_Central Karoo	215_Beaufort West	3995_7	2010	5	EMPRES-i
Rift Valley fever virus	point	23.9947	-34.0163	1_Eastern Cape	4_Cacadu	17_Kou-Kamma	305_5	2010	5	EMPRES-i
Rift Valley fever virus	point	24.75	-32.25	1_Eastern Cape	4_Cacadu	15_Camdeboo	291_2	2010	5	EMPRES-i
Rift Valley fever virus	point	26.2238	-29.2352	2_Free State	11_Mangaung	49_Mangaung	863_12	2010	4	EMPRES-i
Rift Valley fever virus	point	25.8166	-26.5	7_North West	41_Ngaka Modiri Molema	182_Tswaing	3682_10	2010	5	EMPRES-i
Rift Valley fever virus	point	26.0858	-29.348	2_Free State	11_Mangaung	49_Mangaung	869_18	2010	3	EMPRES-i
Rift Valley fever virus	point	24.4487	-34.1398	1_Eastern Cape	4_Cacadu	17_Kou-Kamma	305_5	2010	5	EMPRES-i
Rift Valley fever virus	point	23.5247	-32.1602	9_Western Cape	48_Central Karoo	215_Beaufort West	3989_1	2010	5	EMPRES-i
Rift Valley fever virus	point	23.4641	-32.0408	9_Western Cape	48_Central Karoo	215_Beaufort West	3989_1	2010	5	EMPRES-i
Rift Valley fever virus	point	20.6275	-28.7968	8_Northern Cape	46_Siyanda	206_Kai !Garib	3869_2	2010	4	EMPRES-i
Rift Valley fever virus	point	26.594	-29.9641	2_Free State	13_Xhariep	58_Mohokare	1026_4	2010	3	EMPRES-i
Rift Valley fever virus	point	22.0416	-32.5061	9_Western Cape	48_Central Karoo	215_Beaufort West	3995_7	2010	5	EMPRES-i
Rift Valley fever virus	point	23.5919	-29.2025	8_Northern Cape	45_Pixley ka Seme	199_Siyancuma	3832_6	2010	5	EMPRES-i
Rift Valley fever virus	point	23.9266	-28.9596	8_Northern Cape	45_Pixley ka Seme	199_Siyancuma	3828_2	2010	4	EMPRES-i
Rift Valley fever virus	point	27.1027	-27.3794	2_Free State	9_Fezile Dabi	42_Moqhaka	762_25	2010	4	EMPRES-i
Rift Valley fever virus	point	27.2175	-27.8711	2_Free State	9_Fezile Dabi	42_Moqhaka	763_2	2010	3	EMPRES-i
Rift Valley fever virus	point	24.8658	-29.1721	2_Free State	13_Xhariep	57_Letsemeng	1019_3	2010	3	EMPRES-i
Rift Valley fever virus	point	22.026	-28.8768	8_Northern Cape	45_Pixley ka Seme	199_Siyancuma	3827_1	2010	5	EMPRES-i
Rift Valley fever virus	point	27.0425	-27.6291	2_Free State	9_Fezile Dabi	42_Moqhaka	760_23	2010	2	EMPRES-i
Rift Valley fever virus	point	21.9389	-28.873	8_Northern Cape	46_Siyanda	204_!Kheis	3850_1	2010	4	EMPRES-i
Rift Valley fever virus	point	27.6588	-27.0966	2_Free State	9_Fezile Dabi	43_Ngwathe	779_18	2010	2	EMPRES-i
Rift Valley fever virus	point	27.2527	-27.3525	2_Free State	9_Fezile Dabi	43_Ngwathe	782_20	2010	3	EMPRES-i
Rift Valley fever virus	point	28.0769	-27.253	2_Free State	9_Fezile Dabi	43_Ngwathe	781_1	2010	3	EMPRES-i
Rift Valley fever virus	point	27.957	-26.6418	2_Free State	9_Fezile Dabi	41_Metsimaholo	734_19	2010	5	EMPRES-i
Rift Valley fever virus	point	23.7302	-29.0274	8_Northern Cape	45_Pixley ka Seme	199_Siyancuma	3830_4	2010	4	EMPRES-i
Rift Valley fever virus	point	25.2227	-30.5893	8_Northern Cape	45_Pixley ka Seme	203_Umsobomvu	3846_2	2010	4	EMPRES-i
Rift Valley fever virus	point	26.1027	-29.5997	2_Free State	13_Xhariep	56_Kopanong	1009_1	2010	4	EMPRES-i
Rift Valley fever virus	point	27.4409	-24.5693	5_Limpopo	34_Waterberg	145_Thabazimbi	2902_12	2010	5	EMPRES-i
Rift Valley fever virus	point	26.3	-26.15	7_North West	41_Ngaka Modiri Molema	178_Ditsobotla	3600_14	2010	5	EMPRES-i
Rift Valley fever virus	point	26.5	-26.1333	7_North West	39_Dr Kenneth Kaunda	172_Ventersdorp	3527_3	2010	5	EMPRES-i
Rift Valley fever virus	point	27.223	-27.3383	2_Free State	9_Fezile Dabi	43_Ngwathe	782_20	2010	3	EMPRES-i
Rift Valley fever virus	point	24.4769	-34.0833	1_Eastern Cape	4_Cacadu	17_Kou-Kamma	304_4	2010	5	EMPRES-i
Rift Valley fever virus	point	20.229	-34.0022	9_Western Cape	47_Cape Winelands	212_Langeberg	3953_8	2010	5	EMPRES-i
Rift Valley fever virus	point	21.8147	-32.5006	9_Western Cape	48_Central Karoo	215_Beaufort West	3995_7	2010	5	EMPRES-i
Rift Valley fever virus	point	25.3333	-30.6166	2_Free State	13_Xhariep	56_Kopanong	1012_4	2010	4	EMPRES-i
Rift Valley fever virus	point	24.7638	-28.7561	8_Northern Cape	42_Frances Baard	186_Sol Plaatjie	3718_10	2010	5	EMPRES-i
Rift Valley fever virus	point	27.095	-27.0902	2_Free State	9_Fezile Dabi	42_Moqhaka	759_22	2010	2	EMPRES-i
Rift Valley fever virus	point	27.296	-27.919	2_Free State	9_Fezile Dabi	42_Moqhaka	763_2	2010	3	EMPRES-i
Rift Valley fever virus	point	24.8	-28.6166	8_Northern Cape	42_Frances Baard	186_Sol Plaatjie	3728_1	2010	4	EMPRES-i
Rift Valley fever virus	point	23.1827	-31.0695	8_Northern Cape	45_Pixley ka Seme	202_Ubuntu	3844_4	2010	3	EMPRES-i
Rift Valley fever virus	point	27.9833	-27.0836	2_Free State	9_Fezile Dabi	43_Ngwathe	781_1	2010	4	EMPRES-i
Rift Valley fever virus	point	22.0281	-33.1719	9_Western Cape	48_Central Karoo	217_Prince Albert	4000_1	2010	5	EMPRES-i
Rift Valley fever virus	point	28.4061	-27.0772	2_Free State	9_Fezile Dabi	40_Mafube	719_4	2010	4	EMPRES-i
Rift Valley fever virus	point	24.8683	-29.2472	2_Free State	13_Xhariep	57_Letsemeng	1019_3	2010	3	EMPRES-i
Rift Valley fever virus	point	28.557	-27.921	2_Free State	12_Thabo Mofutsanyane	53_Nketoana	979_6	2010	3	EMPRES-i
Rift Valley fever virus	point	25.39	-29.4738	2_Free State	13_Xhariep	56_Kopanong	1015_7	2010	3	EMPRES-i
Rift Valley fever virus	point	28.5258	-27.5413	2_Free State	9_Fezile Dabi	40_Mafube	723_8	2010	3	EMPRES-i
Rift Valley fever virus	point	24.6958	-29.4764	2_Free State	13_Xhariep	57_Letsemeng	1017_1	2010	4	EMPRES-i
Rift Valley fever virus	point	25.2058	-29.4303	2_Free State	13_Xhariep	57_Letsemeng	1021_5	2010	4	EMPRES-i
Rift Valley fever virus	point	25.6427	-30.5183	2_Free State	13_Xhariep	56_Kopanong	1013_5	2010	4	EMPRES-i
Rift Valley fever virus	point	26.2966	-29.6869	2_Free State	13_Xhariep	56_Kopanong	1009_1	2010	4	EMPRES-i
Rift Valley fever virus	point	23.8633	-32.0714	9_Western Cape	48_Central Karoo	215_Beaufort West	3989_1	2010	4	EMPRES-i
Rift Valley fever virus	point	21.5204	-30.8093	8_Northern Cape	44_Namakwa	192_Karoo Hoogland	3793_3	2010	3	EMPRES-i
Rift Valley fever virus	point	24.9462	-29.0175	2_Free State	13_Xhariep	57_Letsemeng	1019_3	2010	4	EMPRES-i
Rift Valley fever virus	point	26.6697	-30.4719	2_Free State	13_Xhariep	58_Mohokare	1024_2	2010	3	EMPRES-i
Rift Valley fever virus	point	26.1666	-26.1166	7_North West	41_Ngaka Modiri Molema	178_Ditsobotla	3600_14	2010	5	EMPRES-i
Rift Valley fever virus	point	26.7569	-30.6811	1_Eastern Cape	6_Joe Gqabi	32_Maletswai	489_2	2010	4	EMPRES-i
Rift Valley fever virus	point	25.6805	-28.9313	2_Free State	10_Lejweleputswa	47_Tokologo	849_1	2010	3	EMPRES-i
Rift Valley fever virus	point	25.0375	-29.5343	2_Free State	13_Xhariep	57_Letsemeng	1017_1	2010	4	EMPRES-i
Rift Valley fever virus	point	26.2166	-29.2916	2_Free State	11_Mangaung	49_Mangaung	869_18	2010	4	EMPRES-i
Rift Valley fever virus	point	22.9795	-29.89	8_Northern Cape	45_Pixley ka Seme	200_Siyathemba	3836_4	2010	4	EMPRES-i
Rift Valley fever virus	point	25.6213	-30.8172	1_Eastern Cape	6_Joe Gqabi	31_Gariep	483_1	2010	4	EMPRES-i
Rift Valley fever virus	point	25.4488	-28.8861	2_Free State	10_Lejweleputswa	47_Tokologo	851_3	2010	4	EMPRES-i
Rift Valley fever virus	point	24.7801	-29.1141	2_Free State	13_Xhariep	57_Letsemeng	1018_2	2010	4	EMPRES-i
Rift Valley fever virus	point	22.9482	-32.0833	9_Western Cape	48_Central Karoo	215_Beaufort West	3990_2	2010	4	EMPRES-i
Rift Valley fever virus	point	23.1296	-29.5513	8_Northern Cape	45_Pixley ka Seme	200_Siyathemba	3836_4	2010	4	EMPRES-i
Rift Valley fever virus	point	23.7384	-31.8469	9_Western Cape	48_Central Karoo	215_Beaufort West	3989_1	2010	4	EMPRES-i
Rift Valley fever virus	point	26.7566	-30.5763	2_Free State	13_Xhariep	58_Mohokare	1024_2	2010	3	EMPRES-i
Rift Valley fever virus	point	26.8127	-30.5938	2_Free State	13_Xhariep	58_Mohokare	1024_2	2010	3	EMPRES-i
Rift Valley fever virus	point	25.1271	-29.3618	2_Free State	13_Xhariep	57_Letsemeng	1019_3	2010	4	EMPRES-i
Rift Valley fever virus	point	25.2495	-29.4534	2_Free State	13_Xhariep	57_Letsemeng	1021_5	2010	4	EMPRES-i
Rift Valley fever virus	point	23.3828	-32.0155	9_Western Cape	48_Central Karoo	215_Beaufort West	3989_1	2010	4	EMPRES-i
Rift Valley fever virus	point	23.6423	-32.2351	1_Eastern Cape	4_Cacadu	15_Camdeboo	290_1	2010	4	EMPRES-i
Rift Valley fever virus	point	22.042	-33.1858	9_Western Cape	48_Central Karoo	217_Prince Albert	4000_1	2010	5	EMPRES-i
Rift Valley fever virus	point	19.69	-25.5597	3_Hardap	15_Mariental Rural			2010	5	EMPRES-i
Rift Valley fever virus	point	20.6054	-28.7452	8_Northern Cape	46_Siyanda	206_Kai !Garib	3869_2	2010	4	EMPRES-i
Rift Valley fever virus	point	24.6804	-30.0026	2_Free State	13_Xhariep	57_Letsemeng	1017_1	2010	4	EMPRES-i
Rift Valley fever virus	point	25.25	-30.8167	8_Northern Cape	45_Pixley ka Seme	203_Umsobomvu	3846_2	2010	3	EMPRES-i
Rift Valley fever virus	point	21.1	-28.6167	8_Northern Cape	46_Siyanda	205_//Khara Hais	3855_11	2010	4	EMPRES-i
Rift Valley fever virus	point	24.077	-30.7077	8_Northern Cape	45_Pixley ka Seme	196_Emthanjeni	3815_4	2010	4	EMPRES-i
Rift Valley fever virus	point	24.6218	-29.4713	2_Free State	13_Xhariep	57_Letsemeng	1017_1	2010	3	EMPRES-i
Rift Valley fever virus	point	22.2535	-29.4211	8_Northern Cape	45_Pixley ka Seme	200_Siyathemba	3835_3	2010	4	EMPRES-i
Rift Valley fever virus	point	23.4167	-29.4167	8_Northern Cape	45_Pixley ka Seme	201_Thembelihle	3837_1	2010	4	EMPRES-i
Rift Valley fever virus	point	21.7675	-28.5474	8_Northern Cape	46_Siyanda	204_!Kheis	3851_2	2010	4	EMPRES-i
Rift Valley fever virus	point	27.0261	-27.6963	2_Free State	9_Fezile Dabi	42_Moqhaka	763_2	2010	3	EMPRES-i
Rift Valley fever virus	point	25.9733	-28.0497	2_Free State	10_Lejweleputswa	48_Tswelopele	857_5	2010	3	EMPRES-i
Rift Valley fever virus	point	25.8648	-27.7488	2_Free State	10_Lejweleputswa	48_Tswelopele	857_5	2010	3	EMPRES-i
Rift Valley fever virus	point	23.6706	-30.0765	8_Northern Cape	45_Pixley ka Seme	196_Emthanjeni	3818_7	2010	4	EMPRES-i
Rift Valley fever virus	point	24.7166	-28.4833	8_Northern Cape	42_Frances Baard	183_Dikgatlong	3698_2	2010	3	EMPRES-i
Rift Valley fever virus	point	21.2498	-28.4334	8_Northern Cape	46_Siyanda	205_//Khara Hais	3854_10	2010	4	EMPRES-i
Rift Valley fever virus	point	25.1348	-29.1763	2_Free State	13_Xhariep	57_Letsemeng	1019_3	2010	2	EMPRES-i
Rift Valley fever virus	point	22.0217	-28.8484	8_Northern Cape	45_Pixley ka Seme	199_Siyancuma	3827_1	2010	4	EMPRES-i
Rift Valley fever virus	point	26.2088	-31.1713	1_Eastern Cape	6_Joe Gqabi	31_Gariep	485_3	2010	4	EMPRES-i
Rift Valley fever virus	point	26.333	-26.5333	7_North West	39_Dr Kenneth Kaunda	169_City of Matlosana	3463_1	2010	4	EMPRES-i
Rift Valley fever virus	point	28.084	-28.6149	2_Free State	12_Thabo Mofutsanyane	50_Dihlabeng	912_12	2010	3	EMPRES-i
Rift Valley fever virus	point	23.9823	-30.6735	8_Northern Cape	45_Pixley ka Seme	196_Emthanjeni	3812_1	2010	4	EMPRES-i
Rift Valley fever virus	point	24.9519	-31.1869	8_Northern Cape	45_Pixley ka Seme	203_Umsobomvu	3845_1	2010	4	EMPRES-i
Rift Valley fever virus	point	23.7	-28.4833	8_Northern Cape	46_Siyanda	207_Kgatelopele	3880_4	2010	4	EMPRES-i
Rift Valley fever virus	point	18.9143	-33.7592	9_Western Cape	47_Cape Winelands	211_Drakenstein	3917_15	2010	4	EMPRES-i
Rift Valley fever virus	point	24.7661	-30.3393	8_Northern Cape	45_Pixley ka Seme	198_Renosterberg	3823_1	2010	4	EMPRES-i
Rift Valley fever virus	point	23.7059	-30.3451	8_Northern Cape	45_Pixley ka Seme	196_Emthanjeni	3818_7	2010	4	EMPRES-i
Rift Valley fever virus	point	23.9615	-30.1412	8_Northern Cape	45_Pixley ka Seme	196_Emthanjeni	3818_7	2010	4	EMPRES-i
Rift Valley fever virus	point	24.8624	-28.8093	2_Free State	10_Lejweleputswa	47_Tokologo	851_3	2010	4	EMPRES-i
Rift Valley fever virus	point	21.7816	-30.8062	8_Northern Cape	45_Pixley ka Seme	197_Kareeberg	3822_4	2010	4	EMPRES-i
Rift Valley fever virus	point	24.4616	-32.4586	1_Eastern Cape	4_Cacadu	15_Camdeboo	296_7	2010	4	EMPRES-i
Rift Valley fever virus	point	26.5014	-28.0354	2_Free State	10_Lejweleputswa	45_Matjhabeng	816_24	2010	3	EMPRES-i
Rift Valley fever virus	point	23.8961	-30.329	8_Northern Cape	45_Pixley ka Seme	196_Emthanjeni	3817_6	2010	4	EMPRES-i
Rift Valley fever virus	point	23.5525	-29.9705	8_Northern Cape	45_Pixley ka Seme	201_Thembelihle	3837_1	2010	3	EMPRES-i
Rift Valley fever virus	point	21.2403	-28.48	8_Northern Cape	46_Siyanda	205_//Khara Hais	3855_11	2010	3	EMPRES-i
Rift Valley fever virus	point	23.6919	-29.059	8_Northern Cape	45_Pixley ka Seme	199_Siyancuma	3830_4	2010	4	EMPRES-i
Rift Valley fever virus	point	22.6283	-32.3421	9_Western Cape	48_Central Karoo	215_Beaufort West	3990_2	2010	4	EMPRES-i
Rift Valley fever virus	point	25.6866	-32.22	1_Eastern Cape	5_Chris Hani	26_Inxuba Yethemba	420_5	2010	4	EMPRES-i
Rift Valley fever virus	point	22.5279	-30.596	8_Northern Cape	45_Pixley ka Seme	197_Kareeberg	3821_3	2010	3	EMPRES-i
Rift Valley fever virus	point	22.8111	-29.6695	8_Northern Cape	45_Pixley ka Seme	200_Siyathemba	3835_3	2010	4	EMPRES-i
Rift Valley fever virus	point	22.6913	-29.7545	8_Northern Cape	45_Pixley ka Seme	200_Siyathemba	3835_3	2010	4	EMPRES-i
Rift Valley fever virus	point	21.0722	-28.6625	8_Northern Cape	46_Siyanda	206_Kai !Garib	3874_7	2010	4	EMPRES-i
Rift Valley fever virus	point	20.7333	-29.9	8_Northern Cape	44_Namakwa	190_Hantam	3784_3	2010	3	EMPRES-i
Rift Valley fever virus	point	27.0878	-27.8264	2_Free State	9_Fezile Dabi	42_Moqhaka	763_2	2010	3	EMPRES-i
Rift Valley fever virus	point	26.9525	-27.1277	2_Free State	9_Fezile Dabi	42_Moqhaka	759_22	2010	3	EMPRES-i
Rift Valley fever virus	point	26.4708	-28.3736	2_Free State	10_Lejweleputswa	44_Masilonyana	794_3	2010	2	EMPRES-i
Rift Valley fever virus	point	26.8719	-27.7597	2_Free State	10_Lejweleputswa	45_Matjhabeng	801_10	2010	3	EMPRES-i
Rift Valley fever virus	point	21.1473	-29.3092	8_Northern Cape	46_Siyanda	206_Kai !Garib	3876_9	2010	3	EMPRES-i
Rift Valley fever virus	point	21.1785	-28.5087	8_Northern Cape	46_Siyanda	205_//Khara Hais	3855_11	2010	4	EMPRES-i
Rift Valley fever virus	point	24.329	-28.3616	8_Northern Cape	42_Frances Baard	183_Dikgatlong	3701_5	2010	3	EMPRES-i
Rift Valley fever virus	point	24.921	-31.5763	1_Eastern Cape	5_Chris Hani	26_Inxuba Yethemba	421_6	2010	4	EMPRES-i
Rift Valley fever virus	point	25.4882	-31.8874	1_Eastern Cape	5_Chris Hani	26_Inxuba Yethemba	421_6	2010	4	EMPRES-i
Rift Valley fever virus	point	27.359	-28.49	2_Free State	12_Thabo Mofutsanyane	55_Setsoto	1002_3	2010	3	EMPRES-i
Rift Valley fever virus	point	26.7222	-27.8714	2_Free State	10_Lejweleputswa	45_Matjhabeng	801_10	2010	2	EMPRES-i
Rift Valley fever virus	point	26.1222	-28.2923	2_Free State	10_Lejweleputswa	48_Tswelopele	856_4	2010	2	EMPRES-i
Rift Valley fever virus	point	26.1625	-28.5853	2_Free State	10_Lejweleputswa	44_Masilonyana	793_2	2010	2	EMPRES-i
Rift Valley fever virus	point	25.7	-31.7833	1_Eastern Cape	5_Chris Hani	29_Tsolwana	465_5	2010	3	EMPRES-i
Rift Valley fever virus	point	26.3547	-27.8544	2_Free State	10_Lejweleputswa	46_Nala	837_10	2010	2	EMPRES-i
Rift Valley fever virus	point	26.2618	-28.1509	2_Free State	10_Lejweleputswa	48_Tswelopele	857_5	2010	2	EMPRES-i
Rift Valley fever virus	point	28.5478	-26.042	3_Gauteng	15_City of Tshwane	61_City of Tshwane	1164_101	2010	3	EMPRES-i
Rift Valley fever virus	point	26.2223	-28.429	2_Free State	10_Lejweleputswa	48_Tswelopele	856_4	2010	2	EMPRES-i
Rift Valley fever virus	point	26.5357	-27.7737	2_Free State	10_Lejweleputswa	45_Matjhabeng	829_36	2010	2	EMPRES-i
Rift Valley fever virus	point	26.5331	-27.9395	2_Free State	10_Lejweleputswa	45_Matjhabeng	816_24	2010	2	EMPRES-i
Rift Valley fever virus	point	25.2006	-31.2697	1_Eastern Cape	5_Chris Hani	26_Inxuba Yethemba	424_9	2010	2	EMPRES-i
Rift Valley fever virus	point	26.0828	-29.2353	2_Free State	11_Mangaung	49_Mangaung	869_18	2010	2	EMPRES-i
Rift Valley fever virus	point	24.6062	-29.0972	2_Free State	13_Xhariep	57_Letsemeng	1019_3	2010	4	EMPRES-i
Rift Valley fever virus	point	24.7333	-28.95	2_Free State	10_Lejweleputswa	47_Tokologo	851_3	2010	4	EMPRES-i
Rift Valley fever virus	point	24.5	-28.8	8_Northern Cape	42_Frances Baard	186_Sol Plaatjie	3736_27	2010	4	EMPRES-i
Rift Valley fever virus	point	22.9459	-30.0513	8_Northern Cape	45_Pixley ka Seme	197_Kareeberg	3821_3	2010	3	EMPRES-i
Rift Valley fever virus	point	27.6	-31.4	1_Eastern Cape	5_Chris Hani	22_Emalahleni	359_15	2010	4	EMPRES-i
Rift Valley fever virus	point	25.177	-31.9453	1_Eastern Cape	5_Chris Hani	26_Inxuba Yethemba	421_6	2010	4	EMPRES-i
Rift Valley fever virus	point	25.4442	-31.3519	1_Eastern Cape	5_Chris Hani	26_Inxuba Yethemba	424_9	2010	3	EMPRES-i
Rift Valley fever virus	point	25.7033	-30.205	2_Free State	13_Xhariep	56_Kopanong	1010_2	2010	3	EMPRES-i
Rift Valley fever virus	point	27.4933	-27.5767	2_Free State	9_Fezile Dabi	42_Moqhaka	763_2	2010	3	EMPRES-i
Rift Valley fever virus	point	26.9514	-27.2683	2_Free State	9_Fezile Dabi	42_Moqhaka	759_22	2010	4	EMPRES-i
Rift Valley fever virus	point	26.0444	-30.2688	2_Free State	13_Xhariep	56_Kopanong	1010_2	2010	4	EMPRES-i
Rift Valley fever virus	point	24.5331	-29.4925	2_Free State	13_Xhariep	57_Letsemeng	1017_1	2010	4	EMPRES-i
Rift Valley fever virus	point	24.7539	-29.56	2_Free State	13_Xhariep	57_Letsemeng	1017_1	2010	3	EMPRES-i
Rift Valley fever virus	point	24.5	-29.1833	8_Northern Cape	45_Pixley ka Seme	199_Siyancuma	3828_2	2010	4	EMPRES-i
Rift Valley fever virus	point	24.7008	-27.6617	7_North West	40_Dr Ruth Segomotsi Mompati	173_Greater Taung	3546_24	2010	4	EMPRES-i
Rift Valley fever virus	point	24.1772	-29.8813	8_Northern Cape	45_Pixley ka Seme	201_Thembelihle	3837_1	2010	3	EMPRES-i
Rift Valley fever virus	point	25.4971	-31.9969	1_Eastern Cape	5_Chris Hani	26_Inxuba Yethemba	421_6	2010	4	EMPRES-i
Rift Valley fever virus	point	25.47	-31.4428	1_Eastern Cape	5_Chris Hani	26_Inxuba Yethemba	424_9	2010	3	EMPRES-i
Rift Valley fever virus	point	26.1056	-28.3861	2_Free State	10_Lejweleputswa	48_Tswelopele	856_4	2010	2	EMPRES-i
Rift Valley fever virus	point	24.9434	-30.0234	2_Free State	13_Xhariep	56_Kopanong	1013_5	2010	3	EMPRES-i
Rift Valley fever virus	point	25.1068	-29.4688	2_Free State	13_Xhariep	56_Kopanong	1015_7	2010	3	EMPRES-i
Rift Valley fever virus	point	28.1163	-27.4388	2_Free State	9_Fezile Dabi	43_Ngwathe	781_1	2010	3	EMPRES-i
Rift Valley fever virus	point	26.4318	-27.9063	2_Free State	10_Lejweleputswa	46_Nala	837_10	2010	3	EMPRES-i
Rift Valley fever virus	point	24.831	-28.831	2_Free State	10_Lejweleputswa	47_Tokologo	851_3	2010	3	EMPRES-i
Rift Valley fever virus	point	23.3009	-29.9979	8_Northern Cape	45_Pixley ka Seme	196_Emthanjeni	3818_7	2010	3	EMPRES-i
Rift Valley fever virus	point	22.9141	-31.263	8_Northern Cape	45_Pixley ka Seme	202_Ubuntu	3843_3	2010	4	EMPRES-i
Rift Valley fever virus	point	25.3072	-31.7767	1_Eastern Cape	5_Chris Hani	26_Inxuba Yethemba	421_6	2010	4	EMPRES-i
Rift Valley fever virus	point	25.9914	-31.2342	1_Eastern Cape	6_Joe Gqabi	31_Gariep	485_3	2010	3	EMPRES-i
Rift Valley fever virus	point	24.7983	-29.1839	2_Free State	13_Xhariep	57_Letsemeng	1018_2	2010	3	EMPRES-i
Rift Valley fever virus	point	25.6983	-30.2283	2_Free State	13_Xhariep	56_Kopanong	1013_5	2010	3	EMPRES-i
Rift Valley fever virus	point	24.6651	-29.6404	2_Free State	13_Xhariep	57_Letsemeng	1017_1	2010	4	EMPRES-i
Rift Valley fever virus	point	27.612	-27.052	2_Free State	9_Fezile Dabi	43_Ngwathe	779_18	2010	3	EMPRES-i
Rift Valley fever virus	point	25.0754	-29.1714	2_Free State	13_Xhariep	57_Letsemeng	1019_3	2010	3	EMPRES-i
Rift Valley fever virus	point	25.2494	-29.4369	2_Free State	13_Xhariep	57_Letsemeng	1021_5	2010	3	EMPRES-i
Rift Valley fever virus	point	26.975	-30.4161	2_Free State	13_Xhariep	58_Mohokare	1025_3	2010	4	EMPRES-i
Rift Valley fever virus	point	24.5819	-29.715	2_Free State	13_Xhariep	57_Letsemeng	1017_1	2010	4	EMPRES-i
Rift Valley fever virus	point	26.2944	-29.5858	2_Free State	13_Xhariep	56_Kopanong	1009_1	2010	3	EMPRES-i
Rift Valley fever virus	point	24.2833	-28.4167	8_Northern Cape	42_Frances Baard	183_Dikgatlong	3702_6	2010	4	EMPRES-i
Rift Valley fever virus	point	23.6094	-31.3381	8_Northern Cape	45_Pixley ka Seme	202_Ubuntu	3843_3	2010	4	EMPRES-i
Rift Valley fever virus	point	25.3297	-31.6138	1_Eastern Cape	5_Chris Hani	26_Inxuba Yethemba	424_9	2010	4	EMPRES-i
Rift Valley fever virus	point	26.0036	-31.5521	1_Eastern Cape	5_Chris Hani	29_Tsolwana	465_5	2010	3	EMPRES-i
Rift Valley fever virus	point	27.4319	-27.2058	2_Free State	9_Fezile Dabi	42_Moqhaka	762_25	2010	2	EMPRES-i
Rift Valley fever virus	point	27.3966	-26.9614	2_Free State	9_Fezile Dabi	42_Moqhaka	762_25	2010	3	EMPRES-i
Rift Valley fever virus	point	27.2058	-27.4289	2_Free State	9_Fezile Dabi	42_Moqhaka	768_7	2010	4	EMPRES-i
Rift Valley fever virus	point	27.9513	-27.2183	2_Free State	9_Fezile Dabi	43_Ngwathe	781_1	2010	3	EMPRES-i
Rift Valley fever virus	point	25.1286	-29.3867	2_Free State	13_Xhariep	57_Letsemeng	1017_1	2010	3	EMPRES-i
Rift Valley fever virus	point	24.9329	-29.3292	2_Free State	13_Xhariep	57_Letsemeng	1019_3	2010	3	EMPRES-i
Rift Valley fever virus	point	24.4331	-29.4667	2_Free State	13_Xhariep	57_Letsemeng	1017_1	2010	4	EMPRES-i
Rift Valley fever virus	point	24.3167	-29.5667	2_Free State	13_Xhariep	57_Letsemeng	1017_1	2010	4	EMPRES-i
Rift Valley fever virus	point	24.7938	-27.7092	7_North West	40_Dr Ruth Segomotsi Mompati	173_Greater Taung	3537_16	2010	4	EMPRES-i
Rift Valley fever virus	point	24.8248	-28.1189	8_Northern Cape	42_Frances Baard	184_Magareng	3704_1	2010	4	EMPRES-i
Rift Valley fever virus	point	25.4089	-31.2725	1_Eastern Cape	5_Chris Hani	26_Inxuba Yethemba	424_9	2010	3	EMPRES-i
Rift Valley fever virus	point	26.4167	-28.45	2_Free State	10_Lejweleputswa	44_Masilonyana	793_2	2010	2	EMPRES-i
Rift Valley fever virus	point	23.5197	-31.9347	9_Western Cape	48_Central Karoo	215_Beaufort West	3989_1	2010	3	EMPRES-i
Rift Valley fever virus	point	26.9223	-27.9359	2_Free State	10_Lejweleputswa	45_Matjhabeng	801_10	2010	2	EMPRES-i
Rift Valley fever virus	point	27.286	-27.463	2_Free State	9_Fezile Dabi	42_Moqhaka	768_7	2010	4	EMPRES-i
Rift Valley fever virus	point	26.7145	-27.802	2_Free State	10_Lejweleputswa	45_Matjhabeng	801_10	2010	3	EMPRES-i
Rift Valley fever virus	point	26.1406	-29.6017	2_Free State	13_Xhariep	56_Kopanong	1009_1	2010	3	EMPRES-i
Rift Valley fever virus	point	23.5163	-30.6811	8_Northern Cape	45_Pixley ka Seme	196_Emthanjeni	3818_7	2010	4	EMPRES-i
Rift Valley fever virus	point	23.3911	-31.0905	8_Northern Cape	45_Pixley ka Seme	202_Ubuntu	3843_3	2010	4	EMPRES-i
Rift Valley fever virus	point	21.3159	-29.9772	8_Northern Cape	45_Pixley ka Seme	197_Kareeberg	3822_4	2010	3	EMPRES-i
Rift Valley fever virus	point	25.3881	-28.9861	2_Free State	13_Xhariep	57_Letsemeng	1019_3	2010	3	EMPRES-i
Rift Valley fever virus	point	26.4169	-28.1639	2_Free State	10_Lejweleputswa	45_Matjhabeng	816_24	2010	2	EMPRES-i
Rift Valley fever virus	point	24.5166	-29.416	2_Free State	13_Xhariep	57_Letsemeng	1019_3	2010	4	EMPRES-i
Rift Valley fever virus	point	24.5615	-29.3931	2_Free State	13_Xhariep	57_Letsemeng	1017_1	2010	3	EMPRES-i
Rift Valley fever virus	point	25.06	-29.5676	2_Free State	13_Xhariep	56_Kopanong	1015_7	2010	4	EMPRES-i
Rift Valley fever virus	point	27.0133	-27.7369	2_Free State	9_Fezile Dabi	42_Moqhaka	763_2	2010	3	EMPRES-i
Rift Valley fever virus	point	26.9733	-27.31	2_Free State	9_Fezile Dabi	42_Moqhaka	760_23	2010	3	EMPRES-i
Rift Valley fever virus	point	24.9669	-29.2936	2_Free State	13_Xhariep	57_Letsemeng	1019_3	2010	3	EMPRES-i
Rift Valley fever virus	point	24.8214	-29.3382	2_Free State	13_Xhariep	57_Letsemeng	1017_1	2010	4	EMPRES-i
Rift Valley fever virus	point	24.8625	-28.125	8_Northern Cape	42_Frances Baard	184_Magareng	3704_1	2010	4	EMPRES-i
Rift Valley fever virus	point	25.0542	-27.7083	7_North West	40_Dr Ruth Segomotsi Mompati	173_Greater Taung	3536_15	2010	3	EMPRES-i
Rift Valley fever virus	point	25.1167	-31.4833	1_Eastern Cape	5_Chris Hani	26_Inxuba Yethemba	424_9	2010	3	EMPRES-i
Rift Valley fever virus	point	25.0478	-31.3922	1_Eastern Cape	5_Chris Hani	26_Inxuba Yethemba	424_9	2010	3	EMPRES-i
Rift Valley fever virus	point	25.4732	-31.9046	1_Eastern Cape	5_Chris Hani	26_Inxuba Yethemba	421_6	2010	4	EMPRES-i
Rift Valley fever virus	point	25.5694	-30.1861	2_Free State	13_Xhariep	56_Kopanong	1013_5	2010	3	EMPRES-i
Rift Valley fever virus	point	25.0521	-29.583	2_Free State	13_Xhariep	56_Kopanong	1015_7	2010	4	EMPRES-i
Rift Valley fever virus	point	25.4894	-29.3658	2_Free State	13_Xhariep	56_Kopanong	1015_7	2010	3	EMPRES-i
Rift Valley fever virus	point	22.2725	-34.0092	9_Western Cape	50_Eden	220_George	4135_22	2010	4	EMPRES-i
Rift Valley fever virus	point	24.757	-29.4213	2_Free State	13_Xhariep	57_Letsemeng	1017_1	2010	3	EMPRES-i
Rift Valley fever virus	point	24.6601	-29.401	2_Free State	13_Xhariep	57_Letsemeng	1017_1	2010	3	EMPRES-i
Rift Valley fever virus	point	24.5966	-29.0794	2_Free State	13_Xhariep	57_Letsemeng	1019_3	2010	4	EMPRES-i
Rift Valley fever virus	point	23.1948	-30.428	8_Northern Cape	45_Pixley ka Seme	196_Emthanjeni	3818_7	2010	4	EMPRES-i
Rift Valley fever virus	point	25.9253	-31.7179	1_Eastern Cape	5_Chris Hani	29_Tsolwana	465_5	2010	3	EMPRES-i
Rift Valley fever virus	point	25.4167	-31.8667	1_Eastern Cape	5_Chris Hani	26_Inxuba Yethemba	421_6	2010	3	EMPRES-i
Rift Valley fever virus	point	26.2394	-28.0133	2_Free State	10_Lejweleputswa	46_Nala	837_10	2010	3	EMPRES-i
Rift Valley fever virus	point	27.3216	-27.0716	2_Free State	9_Fezile Dabi	42_Moqhaka	762_25	2010	3	EMPRES-i
Rift Valley fever virus	point	24.817	-29.515	2_Free State	13_Xhariep	57_Letsemeng	1017_1	2010	3	EMPRES-i
Rift Valley fever virus	point	27.0156	-27.3914	2_Free State	9_Fezile Dabi	42_Moqhaka	760_23	2010	3	EMPRES-i
Rift Valley fever virus	point	27.2197	-27.3452	2_Free State	9_Fezile Dabi	42_Moqhaka	762_25	2010	3	EMPRES-i
Rift Valley fever virus	point	25.3	-28.92	2_Free State	10_Lejweleputswa	47_Tokologo	851_3	2010	3	EMPRES-i
Rift Valley fever virus	point	25.0045	-29.4067	2_Free State	13_Xhariep	57_Letsemeng	1017_1	2010	3	EMPRES-i
Rift Valley fever virus	point	42.8012	17.3532	10_Jizan				2010	4	EMPRES-i
Rift Valley fever virus	point	22.2263	-32.6322	9_Western Cape	48_Central Karoo	215_Beaufort West	3995_7	2010	3	EMPRES-i
Rift Valley fever virus	point	24.6225	-29.9744	8_Northern Cape	45_Pixley ka Seme	198_Renosterberg	3826_4	2010	3	EMPRES-i
Rift Valley fever virus	point	25.75	-26.5	7_North West	41_Ngaka Modiri Molema	182_Tswaing	3682_10	2010	3	EMPRES-i
Rift Valley fever virus	point	24.5667	-26.45	7_North West	40_Dr Ruth Segomotsi Mompati	174_Kagisano/Molopo	3563_1	2010	3	EMPRES-i
Rift Valley fever virus	point	22.1394	-30.461	8_Northern Cape	45_Pixley ka Seme	197_Kareeberg	3822_4	2010	3	EMPRES-i
Rift Valley fever virus	point	24.5936	-29.05	2_Free State	13_Xhariep	57_Letsemeng	1019_3	2010	3	EMPRES-i
Rift Valley fever virus	point	27.773	-26.9533	2_Free State	9_Fezile Dabi	41_Metsimaholo	735_1	2010	3	EMPRES-i
Rift Valley fever virus	point	25.2692	-28.9858	2_Free State	13_Xhariep	57_Letsemeng	1019_3	2010	3	EMPRES-i
Rift Valley fever virus	point	25.8719	-29.7581	2_Free State	13_Xhariep	56_Kopanong	1010_2	2010	3	EMPRES-i
Rift Valley fever virus	point	25.2925	-29.5117	2_Free State	13_Xhariep	57_Letsemeng	1021_5	2010	3	EMPRES-i
Rift Valley fever virus	point	22.2147	-33.6378	9_Western Cape	50_Eden	225_Oudtshoorn	4184_11	2010	4	EMPRES-i
Rift Valley fever virus	point	26.1514	-29.0768	2_Free State	11_Mangaung	49_Mangaung	870_19	2010	4	EMPRES-i
Rift Valley fever virus	point	24.3812	-29.8354	8_Northern Cape	45_Pixley ka Seme	201_Thembelihle	3838_2	2010	3	EMPRES-i
Rift Valley fever virus	point	23.2961	-29.6747	8_Northern Cape	45_Pixley ka Seme	200_Siyathemba	3836_4	2010	3	EMPRES-i
Rift Valley fever virus	point	21.9815	-30.971	8_Northern Cape	45_Pixley ka Seme	197_Kareeberg	3819_1	2010	3	EMPRES-i
Rift Valley fever virus	point	21.5767	-30.4761	8_Northern Cape	45_Pixley ka Seme	197_Kareeberg	3822_4	2010	3	EMPRES-i
Rift Valley fever virus	point	27.6589	-27.8633	2_Free State	9_Fezile Dabi	42_Moqhaka	763_2	2010	3	EMPRES-i
Rift Valley fever virus	point	27.089	-27.8882	2_Free State	9_Fezile Dabi	42_Moqhaka	763_2	2010	3	EMPRES-i
Rift Valley fever virus	point	25.9903	-27.4267	7_North West	39_Dr Kenneth Kaunda	170_Maquassi Hills	3488_10	2010	3	EMPRES-i
Rift Valley fever virus	point	25.52	-28.9306	2_Free State	10_Lejweleputswa	47_Tokologo	851_3	2010	3	EMPRES-i
Rift Valley fever virus	point	22.047	-28.9382	8_Northern Cape	45_Pixley ka Seme	200_Siyathemba	3835_3	2010	4	EMPRES-i
Rift Valley fever virus	point	28.7122	-26.9608	2_Free State	9_Fezile Dabi	40_Mafube	716_1	2010	3	EMPRES-i
Rift Valley fever virus	point	28.0413	-28.2259	2_Free State	12_Thabo Mofutsanyane	50_Dihlabeng	917_17	2010	3	EMPRES-i
Rift Valley fever virus	point	22.1031	-30.7374	8_Northern Cape	45_Pixley ka Seme	197_Kareeberg	3821_3	2010	3	EMPRES-i
Rift Valley fever virus	point	22.311	-30.0842	8_Northern Cape	45_Pixley ka Seme	200_Siyathemba	3836_4	2010	3	EMPRES-i
Rift Valley fever virus	point	24.4833	-28.2083	8_Northern Cape	42_Frances Baard	183_Dikgatlong	3701_5	2010	4	EMPRES-i
Rift Valley fever virus	point	24.4709	-29.2654	8_Northern Cape	45_Pixley ka Seme	199_Siyancuma	3828_2	2010	3	EMPRES-i
Rift Valley fever virus	point	24.4082	-29.3442	8_Northern Cape	45_Pixley ka Seme	199_Siyancuma	3828_2	2010	3	EMPRES-i
Rift Valley fever virus	point	25.2197	-29.1231	2_Free State	13_Xhariep	57_Letsemeng	1019_3	2010	3	EMPRES-i
Rift Valley fever virus	point	28.6	-27.1719	2_Free State	9_Fezile Dabi	40_Mafube	716_1	2010	3	EMPRES-i
Rift Valley fever virus	point	24.8819	-30.0608	2_Free State	13_Xhariep	56_Kopanong	1013_5	2010	3	EMPRES-i
Rift Valley fever virus	point	22.0339	-33.8391	9_Western Cape	50_Eden	224_Mossel Bay	4173_14	2010	4	EMPRES-i
Rift Valley fever virus	point	21.9318	-31.1649	8_Northern Cape	45_Pixley ka Seme	202_Ubuntu	3843_3	2010	3	EMPRES-i
Rift Valley fever virus	point	24.4398	-30.0197	8_Northern Cape	45_Pixley ka Seme	198_Renosterberg	3826_4	2010	3	EMPRES-i
Rift Valley fever virus	point	28.2276	-28.1739	2_Free State	12_Thabo Mofutsanyane	50_Dihlabeng	911_11	2010	3	EMPRES-i
Rift Valley fever virus	point	21.651	-30.5372	8_Northern Cape	45_Pixley ka Seme	197_Kareeberg	3822_4	2010	3	EMPRES-i
Rift Valley fever virus	point	25.3239	-31.075	8_Northern Cape	45_Pixley ka Seme	203_Umsobomvu	3846_2	2010	3	EMPRES-i
Rift Valley fever virus	point	21.3641	-31.1267	8_Northern Cape	44_Namakwa	192_Karoo Hoogland	3793_3	2010	3	EMPRES-i
Rift Valley fever virus	point	27.2275	-27.7431	2_Free State	9_Fezile Dabi	42_Moqhaka	763_2	2010	2	EMPRES-i
Rift Valley fever virus	point	25.24	-29.1203	2_Free State	13_Xhariep	57_Letsemeng	1019_3	2010	3	EMPRES-i
Rift Valley fever virus	point	25.5308	-29.0506	2_Free State	13_Xhariep	57_Letsemeng	1019_3	2010	3	EMPRES-i
Rift Valley fever virus	point	24.6089	-29.2916	2_Free State	13_Xhariep	57_Letsemeng	1019_3	2010	3	EMPRES-i
Rift Valley fever virus	point	25.5	-26.75	7_North West	41_Ngaka Modiri Molema	182_Tswaing	3686_14	2010	4	EMPRES-i
Rift Valley fever virus	point	23.6112	-30.2387	8_Northern Cape	45_Pixley ka Seme	196_Emthanjeni	3818_7	2010	4	EMPRES-i
Rift Valley fever virus	point	28.7661	-28.0125	2_Free State	12_Thabo Mofutsanyane	50_Dihlabeng	911_11	2010	2	EMPRES-i
Rift Valley fever virus	point	26.9157	-26.5102	7_North West	39_Dr Kenneth Kaunda	171_Tlokwe City Council	3509_1	2010	3	EMPRES-i
Rift Valley fever virus	point	22.6103	-29.6512	8_Northern Cape	45_Pixley ka Seme	200_Siyathemba	3835_3	2010	3	EMPRES-i
Rift Valley fever virus	point	25.6806	-28.9314	2_Free State	10_Lejweleputswa	47_Tokologo	849_1	2010	3	EMPRES-i
Rift Valley fever virus	point	25.3856	-29.1464	2_Free State	13_Xhariep	57_Letsemeng	1019_3	2010	3	EMPRES-i
Rift Valley fever virus	point	24.5801	-29.3731	2_Free State	13_Xhariep	57_Letsemeng	1019_3	2010	3	EMPRES-i
Rift Valley fever virus	point	25.1286	-29.3867	2_Free State	13_Xhariep	57_Letsemeng	1017_1	2010	3	EMPRES-i
Rift Valley fever virus	point	22.0233	-31.4143	8_Northern Cape	45_Pixley ka Seme	202_Ubuntu	3843_3	2010	3	EMPRES-i
Rift Valley fever virus	point	29.8422	-26.3075	6_Mpumalanga	36_Gert Sibande	156_Msukaligwa	3141_10	2010	4	EMPRES-i
Rift Valley fever virus	point	21.7048	-30.1412	8_Northern Cape	45_Pixley ka Seme	197_Kareeberg	3822_4	2010	3	EMPRES-i
Rift Valley fever virus	point	24.5167	-28.5167	8_Northern Cape	42_Frances Baard	183_Dikgatlong	3697_1	2010	3	EMPRES-i
Rift Valley fever virus	point	23.1021	-29.5946	8_Northern Cape	45_Pixley ka Seme	200_Siyathemba	3836_4	2010	3	EMPRES-i
Rift Valley fever virus	point	22.3763	-31.4998	8_Northern Cape	45_Pixley ka Seme	202_Ubuntu	3843_3	2010	3	EMPRES-i
Rift Valley fever virus	point	23.8667	-28.95	8_Northern Cape	45_Pixley ka Seme	199_Siyancuma	3828_2	2010	3	EMPRES-i
Rift Valley fever virus	point	25.7231	-29.0633	2_Free State	11_Mangaung	49_Mangaung	878_26	2010	3	EMPRES-i
Rift Valley fever virus	point	25.8133	-29.5831	2_Free State	13_Xhariep	56_Kopanong	1009_1	2010	3	EMPRES-i
Rift Valley fever virus	point	25.7244	-29.2333	2_Free State	11_Mangaung	49_Mangaung	878_26	2010	3	EMPRES-i
Rift Valley fever virus	point	28.8425	-27.2658	2_Free State	9_Fezile Dabi	40_Mafube	716_1	2010	3	EMPRES-i
Rift Valley fever virus	point	24.6082	-29.1001	2_Free State	13_Xhariep	57_Letsemeng	1019_3	2010	4	EMPRES-i
Rift Valley fever virus	point	24.5975	-29.11	2_Free State	13_Xhariep	57_Letsemeng	1019_3	2010	4	EMPRES-i
Rift Valley fever virus	point	23.5701	-29.2221	8_Northern Cape	45_Pixley ka Seme	201_Thembelihle	3837_1	2010	3	EMPRES-i
Rift Valley fever virus	point	22.7922	-29.6601	8_Northern Cape	45_Pixley ka Seme	200_Siyathemba	3833_1	2010	4	EMPRES-i
Rift Valley fever virus	point	25.0917	-27.8434	7_North West	40_Dr Ruth Segomotsi Mompati	175_Lekwa-Teemane	3576_5	2010	3	EMPRES-i
Rift Valley fever virus	point	21.2986	-30.4218	8_Northern Cape	44_Namakwa	192_Karoo Hoogland	3793_3	2010	3	EMPRES-i
Rift Valley fever virus	point	20.6617	-32.0958	8_Northern Cape	44_Namakwa	192_Karoo Hoogland	3793_3	2010	3	EMPRES-i
Rift Valley fever virus	point	24.5627	-29.956	2_Free State	13_Xhariep	57_Letsemeng	1017_1	2010	3	EMPRES-i
Rift Valley fever virus	point	24.0278	-28.5774	8_Northern Cape	42_Frances Baard	183_Dikgatlong	3702_6	2010	3	EMPRES-i
Rift Valley fever virus	point	22.3243	-30.2312	8_Northern Cape	45_Pixley ka Seme	197_Kareeberg	3821_3	2010	3	EMPRES-i
Rift Valley fever virus	point	25.2297	-29.0828	2_Free State	13_Xhariep	57_Letsemeng	1019_3	2010	3	EMPRES-i
Rift Valley fever virus	point	25.3864	-29.1161	2_Free State	13_Xhariep	57_Letsemeng	1019_3	2010	3	EMPRES-i
Rift Valley fever virus	point	24.155	-30.0387	8_Northern Cape	45_Pixley ka Seme	198_Renosterberg	3826_4	2010	3	EMPRES-i
Rift Valley fever virus	point	26.2333	-31.5167	1_Eastern Cape	5_Chris Hani	24_Inkwanca	392_2	2010	3	EMPRES-i
Rift Valley fever virus	point	24.5254	-28.813	8_Northern Cape	42_Frances Baard	186_Sol Plaatjie	3736_27	2010	3	EMPRES-i
Rift Valley fever virus	point	27.509	-27.2273	2_Free State	9_Fezile Dabi	43_Ngwathe	779_18	2010	3	EMPRES-i
Rift Valley fever virus	point	26.1306	-29.8078	2_Free State	13_Xhariep	56_Kopanong	1009_1	2010	3	EMPRES-i
Rift Valley fever virus	point	25.7333	-29.5964	2_Free State	13_Xhariep	56_Kopanong	1009_1	2010	2	EMPRES-i
Rift Valley fever virus	point	26.7331	-28.1537	2_Free State	10_Lejweleputswa	44_Masilonyana	797_6	2010	3	EMPRES-i
Rift Valley fever virus	point	26.2836	-28.6136	2_Free State	10_Lejweleputswa	44_Masilonyana	793_2	2010	2	EMPRES-i
Rift Valley fever virus	point	26.6331	-27.7711	2_Free State	10_Lejweleputswa	45_Matjhabeng	828_35	2010	4	EMPRES-i
Rift Valley fever virus	point	26.4002	-27.8817	2_Free State	10_Lejweleputswa	46_Nala	837_10	2010	2	EMPRES-i
Rift Valley fever virus	point	25.9483	-29.4694	2_Free State	13_Xhariep	56_Kopanong	1009_1	2010	2	EMPRES-i
Rift Valley fever virus	point	25.9461	-28.7169	2_Free State	10_Lejweleputswa	44_Masilonyana	793_2	2010	2	EMPRES-i
Rift Valley fever virus	point	25.0061	-31.6369	1_Eastern Cape	5_Chris Hani	26_Inxuba Yethemba	421_6	2010	3	EMPRES-i
Rift Valley fever virus	point	26.1322	-28.8756	2_Free State	10_Lejweleputswa	44_Masilonyana	793_2	2010	3	EMPRES-i
Rift Valley fever virus	point	26.0736	-28.3228	2_Free State	10_Lejweleputswa	48_Tswelopele	853_1	2010	3	EMPRES-i
Rift Valley fever virus	point	26.4331	-28.1419	2_Free State	10_Lejweleputswa	45_Matjhabeng	816_24	2010	2	EMPRES-i
Rift Valley fever virus	point	23.0082	-32.0409	9_Western Cape	48_Central Karoo	215_Beaufort West	3990_2	2010	3	EMPRES-i
Rift Valley fever virus	point	26.1077	-29.0575	2_Free State	11_Mangaung	49_Mangaung	878_26	2010	2	EMPRES-i
Rift Valley fever virus	point	26.1819	-27.6831	2_Free State	10_Lejweleputswa	46_Nala	837_10	2010	2	EMPRES-i
Rift Valley fever virus	point	25.472	-31.568	1_Eastern Cape	5_Chris Hani	26_Inxuba Yethemba	424_9	2010	3	EMPRES-i
Rift Valley fever virus	point	25.4669	-31.4867	1_Eastern Cape	5_Chris Hani	26_Inxuba Yethemba	424_9	2010	3	EMPRES-i
Rift Valley fever virus	point	22.907	-29.7827	8_Northern Cape	45_Pixley ka Seme	200_Siyathemba	3836_4	2010	3	EMPRES-i
Rift Valley fever virus	point	27.13	-29.0542	2_Free State	12_Thabo Mofutsanyane	52_Mantsopa	972_8	2010	2	EMPRES-i
Rift Valley fever virus	point	26.5081	-28.2322	2_Free State	10_Lejweleputswa	44_Masilonyana	794_3	2010	3	EMPRES-i
Rift Valley fever virus	point	26.3392	-28.6636	2_Free State	10_Lejweleputswa	44_Masilonyana	793_2	2010	3	EMPRES-i
Rift Valley fever virus	point	25.7736	-27.6875	2_Free State	10_Lejweleputswa	48_Tswelopele	860_8	2010	2	EMPRES-i
Rift Valley fever virus	point	24.7286	-28.64	8_Northern Cape	42_Frances Baard	186_Sol Plaatjie	3718_10	2010	3	EMPRES-i
Rift Valley fever virus	point	25.5151	-31.4589	1_Eastern Cape	5_Chris Hani	26_Inxuba Yethemba	424_9	2010	3	EMPRES-i
Rift Valley fever virus	point	26.5236	-28.2108	2_Free State	10_Lejweleputswa	45_Matjhabeng	816_24	2010	3	EMPRES-i
Rift Valley fever virus	point	25.8783	-29.2567	2_Free State	11_Mangaung	49_Mangaung	878_26	2010	3	EMPRES-i
Rift Valley fever virus	point	24.5741	-30.5627	8_Northern Cape	45_Pixley ka Seme	198_Renosterberg	3823_1	2010	3	EMPRES-i
Rift Valley fever virus	point	25.3597	-31.3033	1_Eastern Cape	5_Chris Hani	26_Inxuba Yethemba	424_9	2010	3	EMPRES-i
Rift Valley fever virus	point	25.2372	-26.3711	7_North West	41_Ngaka Modiri Molema	181_Ratlou	3669_11	2010	3	EMPRES-i
Rift Valley fever virus	point	26.6431	-28.3258	2_Free State	10_Lejweleputswa	44_Masilonyana	794_3	2010	2	EMPRES-i
Rift Valley fever virus	point	26.2739	-28.5128	2_Free State	10_Lejweleputswa	44_Masilonyana	793_2	2010	2	EMPRES-i
Rift Valley fever virus	point	25.6661	-28.4892	2_Free State	10_Lejweleputswa	47_Tokologo	849_1	2010	2	EMPRES-i
Rift Valley fever virus	point	26.6133	-29.9431	2_Free State	13_Xhariep	58_Mohokare	1026_4	2010	2	EMPRES-i
Rift Valley fever virus	point	25.4131	-28.8694	2_Free State	10_Lejweleputswa	47_Tokologo	851_3	2010	2	EMPRES-i
Rift Valley fever virus	point	26.5928	-27.6319	2_Free State	10_Lejweleputswa	46_Nala	837_10	2010	2	EMPRES-i
Rift Valley fever virus	point	23.0092	-29.5278	8_Northern Cape	45_Pixley ka Seme	200_Siyathemba	3836_4	2010	3	EMPRES-i
Rift Valley fever virus	point	26.1542	-28.2408	2_Free State	10_Lejweleputswa	48_Tswelopele	854_2	2010	2	EMPRES-i
Rift Valley fever virus	point	29.2285	-27.6241	2_Free State	12_Thabo Mofutsanyane	54_Phumelela	990_8	2010	3	EMPRES-i
Rift Valley fever virus	point	26.2269	-28.4642	2_Free State	10_Lejweleputswa	44_Masilonyana	793_2	2010	3	EMPRES-i
Rift Valley fever virus	point	26.3664	-27.5764	2_Free State	10_Lejweleputswa	46_Nala	837_10	2010	3	EMPRES-i
Rift Valley fever virus	point	25.4386	-28.4236	2_Free State	10_Lejweleputswa	47_Tokologo	849_1	2010	2	EMPRES-i
Rift Valley fever virus	point	26.4117	-28.4281	2_Free State	10_Lejweleputswa	44_Masilonyana	793_2	2010	2	EMPRES-i
Rift Valley fever virus	point	24.6098	-28.6643	8_Northern Cape	42_Frances Baard	183_Dikgatlong	3699_3	2010	3	EMPRES-i
Rift Valley fever virus	point	26.8547	-27.7533	2_Free State	10_Lejweleputswa	45_Matjhabeng	801_10	2010	2	EMPRES-i
Rift Valley fever virus	point	27.3901	-27.5219	2_Free State	9_Fezile Dabi	42_Moqhaka	763_2	2010	3	EMPRES-i
Rift Valley fever virus	point	22.7493	-31.9363	9_Western Cape	48_Central Karoo	215_Beaufort West	3990_2	2010	3	EMPRES-i
Rift Valley fever virus	point	25.5602	-31.5886	1_Eastern Cape	5_Chris Hani	26_Inxuba Yethemba	424_9	2010	3	EMPRES-i
Rift Valley fever virus	point	26.3606	-27.8786	2_Free State	10_Lejweleputswa	46_Nala	837_10	2010	2	EMPRES-i
Rift Valley fever virus	point	26.3756	-31.3972	1_Eastern Cape	5_Chris Hani	24_Inkwanca	391_1	2010	3	EMPRES-i
Rift Valley fever virus	point	26.5878	-27.8372	2_Free State	10_Lejweleputswa	45_Matjhabeng	828_35	2010	2	EMPRES-i
Rift Valley fever virus	point	24.6981	-28.7161	8_Northern Cape	42_Frances Baard	186_Sol Plaatjie	3719_11	2010	3	EMPRES-i
Rift Valley fever virus	point	22.82	-32.287	9_Western Cape	48_Central Karoo	215_Beaufort West	3990_2	2010	3	EMPRES-i
Rift Valley fever virus	point	26.2556	-28.0812	2_Free State	10_Lejweleputswa	48_Tswelopele	857_5	2010	2	EMPRES-i
Rift Valley fever virus	point	26.298	-28.627	2_Free State	10_Lejweleputswa	44_Masilonyana	793_2	2010	2	EMPRES-i
Rift Valley fever virus	point	26.6331	-27.7711	2_Free State	10_Lejweleputswa	45_Matjhabeng	828_35	2010	2	EMPRES-i
Rift Valley fever virus	point	26.4475	-27.9219	2_Free State	10_Lejweleputswa	46_Nala	837_10	2010	3	EMPRES-i
Rift Valley fever virus	point	23.9089	-29.1086	8_Northern Cape	45_Pixley ka Seme	199_Siyancuma	3831_5	2010	3	EMPRES-i
Rift Valley fever virus	point	23.5358	-30.5571	8_Northern Cape	45_Pixley ka Seme	196_Emthanjeni	3818_7	2010	3	EMPRES-i
Rift Valley fever virus	point	28.7435	-27.204	2_Free State	9_Fezile Dabi	40_Mafube	716_1	2010	2	EMPRES-i
Rift Valley fever virus	point	24.8306	-30.775	8_Northern Cape	45_Pixley ka Seme	203_Umsobomvu	3845_1	2010	3	EMPRES-i
Rift Valley fever virus	point	25.5314	-31.5792	1_Eastern Cape	5_Chris Hani	26_Inxuba Yethemba	424_9	2010	3	EMPRES-i
Rift Valley fever virus	point	28.8167	-26.9667	2_Free State	9_Fezile Dabi	40_Mafube	716_1	2010	3	EMPRES-i
Rift Valley fever virus	point	28.8	-26.7167	6_Mpumalanga	36_Gert Sibande	152_Dipaleseng	3071_3	2010	3	EMPRES-i
Rift Valley fever virus	point	28.7833	-26.9	6_Mpumalanga	36_Gert Sibande	152_Dipaleseng	3071_3	2010	3	EMPRES-i
Rift Valley fever virus	point	20.7472	-30.8625	8_Northern Cape	44_Namakwa	192_Karoo Hoogland	3793_3	2010	3	EMPRES-i
Rift Valley fever virus	point	20.8886	-30.6294	8_Northern Cape	44_Namakwa	192_Karoo Hoogland	3793_3	2010	3	EMPRES-i
Rift Valley fever virus	point	24.8888	-29.2165	2_Free State	13_Xhariep	57_Letsemeng	1019_3	2010	2	EMPRES-i
Rift Valley fever virus	point	28.8544	-25.8882	3_Gauteng	15_City of Tshwane	61_City of Tshwane	1168_105	2010	3	EMPRES-i
Rift Valley fever virus	point	26.0625	-30.9053	1_Eastern Cape	6_Joe Gqabi	31_Gariep	485_3	2010	3	EMPRES-i
Rift Valley fever virus	point	21.431	-29.968	8_Northern Cape	45_Pixley ka Seme	197_Kareeberg	3822_4	2010	3	EMPRES-i
Rift Valley fever virus	point	22.3292	-30.1246	8_Northern Cape	45_Pixley ka Seme	200_Siyathemba	3836_4	2010	3	EMPRES-i
Rift Valley fever virus	point	25.4957	-31.3976	1_Eastern Cape	5_Chris Hani	26_Inxuba Yethemba	424_9	2010	3	EMPRES-i
Rift Valley fever virus	point	25.5591	-31.53	1_Eastern Cape	5_Chris Hani	26_Inxuba Yethemba	424_9	2010	3	EMPRES-i
Rift Valley fever virus	point	26.2589	-28.4072	2_Free State	10_Lejweleputswa	44_Masilonyana	793_2	2010	2	EMPRES-i
Rift Valley fever virus	point	26.9934	-26.7686	7_North West	39_Dr Kenneth Kaunda	171_Tlokwe City Council	3499_10	2010	3	EMPRES-i
Rift Valley fever virus	point	25.2	-31.1167	8_Northern Cape	45_Pixley ka Seme	203_Umsobomvu	3846_2	2010	3	EMPRES-i
Rift Valley fever virus	point	25.0174	-31.3567	1_Eastern Cape	5_Chris Hani	26_Inxuba Yethemba	424_9	2010	3	EMPRES-i
Rift Valley fever virus	point	27.0697	-27.8277	2_Free State	9_Fezile Dabi	42_Moqhaka	763_2	2010	2	EMPRES-i
Rift Valley fever virus	point	25.005	-28.062	2_Free State	10_Lejweleputswa	47_Tokologo	852_4	2010	3	EMPRES-i
Rift Valley fever virus	point	27.0425	-27.6292	2_Free State	9_Fezile Dabi	42_Moqhaka	760_23	2010	2	EMPRES-i
Rift Valley fever virus	point	24.7161	-30.7186	8_Northern Cape	45_Pixley ka Seme	196_Emthanjeni	3817_6	2010	2	EMPRES-i
Rift Valley fever virus	point	26.3805	-28.5633	2_Free State	10_Lejweleputswa	44_Masilonyana	793_2	2010	2	EMPRES-i
Rift Valley fever virus	point	25.8896	-28.0235	2_Free State	10_Lejweleputswa	48_Tswelopele	857_5	2010	2	EMPRES-i
Rift Valley fever virus	point	28.2839	-27.8769	2_Free State	12_Thabo Mofutsanyane	53_Nketoana	977_4	2010	2	EMPRES-i
Rift Valley fever virus	point	26.4414	-28.1952	2_Free State	10_Lejweleputswa	45_Matjhabeng	816_24	2010	2	EMPRES-i
Rift Valley fever virus	point	26.385	-28.4653	2_Free State	10_Lejweleputswa	44_Masilonyana	793_2	2010	2	EMPRES-i
Rift Valley fever virus	point	26.0869	-28.7136	2_Free State	10_Lejweleputswa	44_Masilonyana	793_2	2010	2	EMPRES-i
Rift Valley fever virus	point	26.1149	-28.3613	2_Free State	10_Lejweleputswa	48_Tswelopele	853_1	2010	2	EMPRES-i
Rift Valley fever virus	point	26.3369	-28.7961	2_Free State	10_Lejweleputswa	44_Masilonyana	793_2	2010	2	EMPRES-i
Rift Valley fever virus	point	24.7126	-29.6635	2_Free State	13_Xhariep	57_Letsemeng	1017_1	2010	2	EMPRES-i
Rift Valley fever virus	point	26.6344	-28.2801	2_Free State	10_Lejweleputswa	44_Masilonyana	794_3	2010	2	EMPRES-i
Rift Valley fever virus	point	26.4797	-28.1791	2_Free State	10_Lejweleputswa	45_Matjhabeng	816_24	2010	2	EMPRES-i
Rift Valley fever virus	point	26.5905	-32.1086	1_Eastern Cape	5_Chris Hani	27_Lukanji	428_13	2010	3	EMPRES-i
Rift Valley fever virus	point	22.0217	-28.8484	8_Northern Cape	45_Pixley ka Seme	199_Siyancuma	3827_1	2010	3	EMPRES-i
Rift Valley fever virus	point	26.6275	-28.6814	2_Free State	10_Lejweleputswa	44_Masilonyana	793_2	2010	3	EMPRES-i
Rift Valley fever virus	point	26.2888	-28.219	2_Free State	10_Lejweleputswa	48_Tswelopele	857_5	2010	1	EMPRES-i
Rift Valley fever virus	point	26.4419	-28.2182	2_Free State	10_Lejweleputswa	45_Matjhabeng	816_24	2010	2	EMPRES-i
Rift Valley fever virus	point	26.305	-28.181	2_Free State	10_Lejweleputswa	48_Tswelopele	857_5	2010	2	EMPRES-i
Rift Valley fever virus	point	21.1	-28.6591	8_Northern Cape	46_Siyanda	206_Kai !Garib	3874_7	2009	12	EMPRES-i
Rift Valley fever virus	point	20.7167	-28.7667	8_Northern Cape	46_Siyanda	206_Kai !Garib	3871_4	2009	10	EMPRES-i
Rift Valley fever virus	point	20.4311	-28.6686	8_Northern Cape	46_Siyanda	206_Kai !Garib	3868_1	2009	10	EMPRES-i
Rift Valley fever virus	point	20.55	-28.8006	8_Northern Cape	46_Siyanda	206_Kai !Garib	3870_3	2009	10	EMPRES-i
Rift Valley fever virus	point	20.3008	-28.6347	8_Northern Cape	46_Siyanda	206_Kai !Garib	3868_1	2009	10	EMPRES-i
Rift Valley fever virus	point	20.5169	-28.7333	8_Northern Cape	46_Siyanda	206_Kai !Garib	3869_2	2009	10	EMPRES-i
Rift Valley fever virus	point	20.5172	-28.7169	8_Northern Cape	46_Siyanda	206_Kai !Garib	3869_2	2009	10	EMPRES-i
Rift Valley fever virus	point	20.5306	-28.5398	8_Northern Cape	46_Siyanda	206_Kai !Garib	3869_2	2009	10	EMPRES-i
Rift Valley fever virus	point	20.3336	-28.4833	8_Northern Cape	46_Siyanda	206_Kai !Garib	3868_1	2009	10	EMPRES-i
Rift Valley fever virus	point	20.6181	-28.7003	8_Northern Cape	46_Siyanda	206_Kai !Garib	3869_2	2009	10	EMPRES-i
Rift Valley fever virus	point	20.3336	-28.7011	8_Northern Cape	46_Siyanda	206_Kai !Garib	3868_1	2009	10	EMPRES-i
Rift Valley fever virus	point	20.3675	-28.6333	8_Northern Cape	46_Siyanda	206_Kai !Garib	3868_1	2009	10	EMPRES-i
Rift Valley fever virus	point	20.4342	-28.6333	8_Northern Cape	46_Siyanda	206_Kai !Garib	3868_1	2009	10	EMPRES-i
Rift Valley fever virus	point	20.5169	-28.7342	8_Northern Cape	46_Siyanda	206_Kai !Garib	3869_2	2009	10	EMPRES-i
Rift Valley fever virus	point	20	-28.6011	8_Northern Cape	46_Siyanda	206_Kai !Garib	3868_1	2009	10	EMPRES-i
Rift Valley fever virus	point	20.6842	-28.7839	8_Northern Cape	46_Siyanda	206_Kai !Garib	3871_4	2009	10	EMPRES-i
Rift Valley fever virus	point	20.2003	-28.4675	8_Northern Cape	46_Siyanda	206_Kai !Garib	3868_1	2009	10	EMPRES-i
Rift Valley fever virus	point	21.0511	-28.6344	8_Northern Cape	46_Siyanda	206_Kai !Garib	3872_5	2009	10	EMPRES-i
Rift Valley fever virus	point	20.4722	-28.6696	8_Northern Cape	46_Siyanda	206_Kai !Garib	3868_1	2009	10	EMPRES-i
Rift Valley fever virus	point	31.1105	-25.3077	6_Mpumalanga	35_Ehlanzeni	147_Mbombela	2950_11	2009	5	EMPRES-i
Rift Valley fever virus	point	30.1647	-29.4636	4_KwaZulu-Natal	24_Umgungundlovu	94_uMngeni	1968_4	2009	6	EMPRES-i
Rift Valley fever virus	point	29.9333	-30.1667	4_KwaZulu-Natal	22_Sisonke	81_Ubuhlebezwe	1790_1	2009	3	EMPRES-i
Rift Valley fever virus	point	29.969	-29.955	4_KwaZulu-Natal	22_Sisonke	79_Ingwe	1773_11	2009	2	EMPRES-i
Rift Valley fever virus	point	29.947	-29.994	4_KwaZulu-Natal	22_Sisonke	79_Ingwe	1773_11	2009	2	EMPRES-i
Rift Valley fever virus	point	29.886	-30.021	4_KwaZulu-Natal	22_Sisonke	79_Ingwe	1773_11	2009	2	EMPRES-i
Rift Valley fever virus	point	29.229	-29.85	4_KwaZulu-Natal	22_Sisonke	80_Kwa Sani	1786_4	2009	2	EMPRES-i
Rift Valley fever virus	point	29.535	-29.796	4_KwaZulu-Natal	22_Sisonke	80_Kwa Sani	1783_1	2009	3	EMPRES-i
Rift Valley fever virus	point	30.018	-29.882	4_KwaZulu-Natal	22_Sisonke	79_Ingwe	1779_6	2009	2	EMPRES-i
Rift Valley fever virus	point	29.986	-29.947	4_KwaZulu-Natal	22_Sisonke	79_Ingwe	1779_6	2009	2	EMPRES-i
Rift Valley fever virus	point	29.8333	-30.0167	4_KwaZulu-Natal	22_Sisonke	79_Ingwe	1773_11	2009	3	EMPRES-i
Rift Valley fever virus	point	28.8375	-25.1197	6_Mpumalanga	37_Nkangala	158_Dr JS Moroka	3177_16	2008	5	EMPRES-i
Rift Valley fever virus	point	27.6667	-24.6667	5_Limpopo	34_Waterberg	145_Thabazimbi	2904_2	2008	4	EMPRES-i
Rift Valley fever virus	point	28.5075	-24.8508	5_Limpopo	34_Waterberg	140_Bela-Bela	2836_4	2008	4	EMPRES-i
Rift Valley fever virus	point	28.2431	-25.0139	5_Limpopo	34_Waterberg	140_Bela-Bela	2833_1	2008	3	EMPRES-i
Rift Valley fever virus	point	31.77	-25.426	6_Mpumalanga	35_Ehlanzeni	148_Nkomazi	3008_29	2008	5	EMPRES-i
Rift Valley fever virus	point	28.5542	-25.9672	3_Gauteng	15_City of Tshwane	61_City of Tshwane	1164_101	2008	5	EMPRES-i
Rift Valley fever virus	point	31.6494	-25.6253	6_Mpumalanga	35_Ehlanzeni	148_Nkomazi	2999_20	2008	2	EMPRES-i
Rift Valley fever virus	point	31.8275	-25.4342	6_Mpumalanga	35_Ehlanzeni	148_Nkomazi	3017_6	2008	2	EMPRES-i
Rift Valley fever virus	point	31.8047	-25.4936	6_Mpumalanga	35_Ehlanzeni	148_Nkomazi	3008_29	2008	1	EMPRES-i
Rift Valley fever virus	point	31.0244	-25.3594	6_Mpumalanga	35_Ehlanzeni	147_Mbombela	2953_14	2008	5	EMPRES-i
Rift Valley fever virus	point	31.0556	-25.3444	6_Mpumalanga	35_Ehlanzeni	147_Mbombela	2953_14	2008	5	EMPRES-i
Rift Valley fever virus	point	31.0764	-25.3467	6_Mpumalanga	35_Ehlanzeni	147_Mbombela	2950_11	2008	5	EMPRES-i
Rift Valley fever virus	point	29.8869	-29.0306	4_KwaZulu-Natal	27_Uthukela	106_Imbabazane	2138_13	2009	2	EMPRES-i
Rift Valley fever virus	point	29.9514	-29.9984	4_KwaZulu-Natal	22_Sisonke	79_Ingwe	1773_11	2009	2	EMPRES-i
Rift Valley fever virus	point	29.9728	-29.9715	4_KwaZulu-Natal	22_Sisonke	79_Ingwe	1773_11	2009	2	EMPRES-i
Rift Valley fever virus	point	29.997	-29.9527	4_KwaZulu-Natal	22_Sisonke	79_Ingwe	1779_6	2009	2	EMPRES-i
Rift Valley fever virus	point	30.0238	-29.8239	4_KwaZulu-Natal	22_Sisonke	79_Ingwe	1779_6	2009	2	EMPRES-i
Rift Valley fever virus	point	29.8037	-29.5448	4_KwaZulu-Natal	24_Umgungundlovu	89_Impendle	1903_1	2009	2	EMPRES-i
Rift Valley fever virus	point	29.8574	-29.1636	4_KwaZulu-Natal	24_Umgungundlovu	91_Mpofana	1915_2	2009	2	EMPRES-i
Rift Valley fever virus	point	46.2313	-21.3079	3_Fianarantsoa	9_Haute matsiatra	42_Ikalamavony	622_Ikalamavony	2008	11	EMPRES-i
Rift Valley fever virus	point	46.66	-21.3778	3_Fianarantsoa	9_Haute matsiatra	42_Ikalamavony	623_Mangidy	2008	11	EMPRES-i
Rift Valley fever virus	point	46.55	-21.3667	3_Fianarantsoa	9_Haute matsiatra	42_Ikalamavony	622_Ikalamavony	2008	11	EMPRES-i
Rift Valley fever virus	point	46.9333	-21.7167	3_Fianarantsoa	9_Haute matsiatra	38_Ambalavao	541_Ambalavao	2008	11	EMPRES-i
Rift Valley fever virus	point	46.1333	-21.3833	3_Fianarantsoa	9_Haute matsiatra	42_Ikalamavony	627_Tsitondroina	2008	11	EMPRES-i
Rift Valley fever virus	point	46.25	-21.39	3_Fianarantsoa	9_Haute matsiatra	42_Ikalamavony	627_Tsitondroina	2008	12	EMPRES-i
Rift Valley fever virus	point	46.92	-21.75	3_Fianarantsoa	9_Haute matsiatra	38_Ambalavao	541_Ambalavao	2008	12	EMPRES-i
Rift Valley fever virus	point	46.81	-21.35	3_Fianarantsoa	9_Haute matsiatra	40_Fianarantsoa Rural	580_Ambalamadera II	2008	12	EMPRES-i
Rift Valley fever virus	point	46.14	-21.37	3_Fianarantsoa	9_Haute matsiatra	42_Ikalamavony	627_Tsitondroina	2008	12	EMPRES-i
Rift Valley fever virus	point	37.427	0.187	26_Meru	161_Buuri	769_Kisima		2006	12	EMPRES-i
Rift Valley fever virus	point	39.908	-3.349	14_Kilifi	92_Kilifi North	433_Dabaso		2006	12	EMPRES-i
Rift Valley fever virus	point	36.196	-0.879	31_Nakuru	213_Naivasha	1026_Maiella		2006	12	EMPRES-i
Rift Valley fever virus	point	36.9	-1.22	13_Kiambu	88_Ruiru	419_Kiuu		2006	12	EMPRES-i
Rift Valley fever virus	point	36.935	-1.591	10_Kajiado	57_Kajiado East	270_Kaputiei North		2006	12	EMPRES-i
Rift Valley fever virus	point	37.179	-0.67	15_Kirinyaga	100_Ndia	477_Kariti		2006	12	EMPRES-i
Rift Valley fever virus	point	37.667	-0.476	6_Embu	36_Mbeere North	170_Evurore		2006	12	EMPRES-i
Rift Valley fever virus	point	34.343	-0.204	38_Siaya	252_Rarieda	1223_East Asembo		2006	12	EMPRES-i
Rift Valley fever virus	point	38.084	0.293	26_Meru	163_Igembe Central	776_Athiru Ruujine		2006	12	EMPRES-i
Rift Valley fever virus	point	37.317	-1.238	22_Machakos	135_Kangundo	645_Kangundo Central		2006	12	EMPRES-i
Rift Valley fever virus	point	40.383	-2.185	21_Lamu	133_Lamu West	643_Witu		2006	12	EMPRES-i
Rift Valley fever virus	point	39.941	1.234	46_Wajir	294_Wajir South	1420_Lagboghol South		2006	12	EMPRES-i
Rift Valley fever virus	point	40.566	-1.634	7_Garissa	43_Ijara	204_Ijara		2006	12	EMPRES-i
Rift Valley fever virus	point	36.915	-1.131	13_Kiambu	79_Gatundu South	374_Kiamwangi		2006	12	EMPRES-i
Rift Valley fever virus	point	37.88	-0.621	6_Embu	36_Mbeere North	170_Evurore		2006	12	EMPRES-i
Rift Valley fever virus	point	37.672	-3.389	39_Taita Taveta	256_Taveta	1240_Bomani		2006	12	EMPRES-i
Rift Valley fever virus	point	39.454	-4.43	19_Kwale	127_Matuga	610_Kubo South		2006	12	EMPRES-i
Rift Valley fever virus	point	39.121	-4.546	19_Kwale	126_Lungalunga	607_Mwereni		2006	12	EMPRES-i
Rift Valley fever virus	point	40.968	3.43	24_Mandera	151_Lafey	724_Waranqara		2006	12	EMPRES-i
Rift Valley fever virus	point	37.62	-0.315	6_Embu	38_Runyenjes	178_Central Ward		2007	1	EMPRES-i
Rift Valley fever virus	point	37.06	0.017	20_Laikipia	129_Laikipia East	619_Nanyuki		2007	1	EMPRES-i
Rift Valley fever virus	point	37.052	-0.845	29_Murang'a	185_Kandara	887_Gaichanjiru		2007	1	EMPRES-i
Rift Valley fever virus	point	38.453	-0.655	18_Kitui	122_Mwingi Central	589_Nguni		2007	1	EMPRES-i
Rift Valley fever virus	point	36.057	0.483	1_Baringo	4_Baringo South	12_Ilchamus		2007	2	EMPRES-i
Rift Valley fever virus	point	35.667	1.175	1_Baringo	7_Tiaty	25_Kolowa		2007	2	EMPRES-i
Rift Valley fever virus	point	37.609	1.13	37_Samburu	246_Samburu East	1190_Wamba East		2007	2	EMPRES-i
Rift Valley fever virus	point	36.643	-1.271	10_Kajiado	58_Kajiado North	277_Oloolua		2007	2	EMPRES-i
Rift Valley fever virus	point	37.36	-0.666	15_Kirinyaga	99_Mwea	469_Gathigiriri		2007	2	EMPRES-i
Rift Valley fever virus	point	39.304	-3.372	14_Kilifi	90_Ganze	425_Bamba		2007	1	EMPRES-i
Rift Valley fever virus	point	38.108	-1.69	18_Kitui	120_Kitui South	576_Ikanga/Kyatune		2007	1	EMPRES-i
Rift Valley fever virus	point	37.738	-2.225	23_Makueni	145_Kibwezi West	696_Makindu		2007	1	EMPRES-i
Rift Valley fever virus	point	39.786	-3.119	14_Kilifi	94_Magarini	446_Garashi		2007	1	EMPRES-i
Rift Valley fever virus	point	39.669	-4.008	28_Mombasa	179_Jomvu	857_Mikindani		2007	1	EMPRES-i
Rift Valley fever virus	point	32.735	13.127	18_White Nile	79_Al Jabalian	230_Rabak		2007	10	EMPRES-i
Rift Valley fever virus	point	31.192	-26.486	3_Manzini	29_Lobamba Lomdzala			2008	8	EMPRES-i
Rift Valley fever virus	point	31.2027	-26.4998	3_Manzini	29_Lobamba Lomdzala			2008	6	EMPRES-i
Rift Valley fever virus	point	40.28	0.044	7_Garissa	40_Daadab	189_Dadaab		2006	12	EMPRES-i
Rift Valley fever virus	point	40.7	-1.08	7_Garissa	41_Fafi	194_Bura		2006	12	EMPRES-i
Rift Valley fever virus	point	32.75	-5.65	26_Tabora	164_Sikonge	3154_Chabutwa		2007	2	EMPRES-i
Rift Valley fever virus	point	35.85	-4.26667	11_Manyara	66_Babati Urban	1230_Mutuka		2007	2	EMPRES-i
Rift Valley fever virus	point	34.8776	-9.29416	17_Njombe	117_Njombe Urban	2243_Mjimwema		2007	2	EMPRES-i
Rift Valley fever virus	point	32.62	13.2	18_White Nile	80_Kosti	235_Kosti Genoub		2007	10	EMPRES-i
Rift Valley fever virus	point	36.881	-7.97508	14_Morogoro	93_Kilombero	1739_Kiberege		2007	2	EMPRES-i
Rift Valley fever virus	point	36.7777	-8.09345	14_Morogoro	93_Kilombero	1738_Kibaoni		2007	2	EMPRES-i
Rift Valley fever virus	point	36.7953	-8.07545	14_Morogoro	93_Kilombero	1738_Kibaoni		2007	2	EMPRES-i
Rift Valley fever virus	point	38.2035	-8.09995	10_Lindi	63_Liwale	1163_Kimambi		2007	2	EMPRES-i
Rift Valley fever virus	point	38.6177	-6.69217	20_Pwani	124_Bagamoyo	2417_Vigwaza		2007	2	EMPRES-i
Rift Valley fever virus	point	38.0664	-6.62307	20_Pwani	124_Bagamoyo	2416_Ubenazomozi		2007	2	EMPRES-i
Rift Valley fever virus	point	38.1276	-6.57155	20_Pwani	124_Bagamoyo	2416_Ubenazomozi		2007	2	EMPRES-i
Rift Valley fever virus	point	38.2972	-6.45935	20_Pwani	124_Bagamoyo	2406_Lugoba		2007	2	EMPRES-i
Rift Valley fever virus	point	38.3831	-6.4064	20_Pwani	124_Bagamoyo	2406_Lugoba		2007	2	EMPRES-i
Rift Valley fever virus	point	38.2276	-6.68822	14_Morogoro	95_Morogoro Rural	1795_Kidugalo		2007	2	EMPRES-i
Rift Valley fever virus	point	38.6416	-6.60373	20_Pwani	124_Bagamoyo	2400_Fukayose		2007	2	EMPRES-i
Rift Valley fever virus	point	38.2924	-6.41083	20_Pwani	124_Bagamoyo	2406_Lugoba		2007	2	EMPRES-i
Rift Valley fever virus	point	38.6192	-6.69217	20_Pwani	124_Bagamoyo	2417_Vigwaza		2007	2	EMPRES-i
Rift Valley fever virus	point	38.645	-6.6818	20_Pwani	124_Bagamoyo	2417_Vigwaza		2007	2	EMPRES-i
Rift Valley fever virus	point	36.9691	-3.51897	1_Arusha	7_Meru	75_Kikwe		2007	2	EMPRES-i
Rift Valley fever virus	point	27.7667	-25.6667	7_North West	38_Bojanala	165_Madibeng	3332_21	2008	4	EMPRES-i
Rift Valley fever virus	point	27.7833	-25.5333	7_North West	38_Bojanala	165_Madibeng	3324_14	2008	4	EMPRES-i
Rift Valley fever virus	point	28.05	-25.1667	7_North West	38_Bojanala	166_Moretele	3356_10	2008	4	EMPRES-i
Rift Valley fever virus	point	28.5542	-25.9722	3_Gauteng	15_City of Tshwane	61_City of Tshwane	1164_101	2008	4	EMPRES-i
Rift Valley fever virus	point	31.7714	-25.427	6_Mpumalanga	35_Ehlanzeni	148_Nkomazi	3008_29	2008	4	EMPRES-i
Rift Valley fever virus	point	31.7714	-25.1456	6_Mpumalanga	35_Ehlanzeni	148_Nkomazi	3018_7	2008	3	EMPRES-i
Rift Valley fever virus	point	47.51	-18.91	1_Antananarivo	1_Analamanga	5_Antananarivo-Nord	66_Alasora	2008	2	EMPRES-i
Rift Valley fever virus	point	31.0132	-24.0969	5_Limpopo	31_Mopani	126_Ba-Phalaborwa	2490_10	2008	3	EMPRES-i
Rift Valley fever virus	point	31.0653	-24.0351	5_Limpopo	31_Mopani	126_Ba-Phalaborwa	2490_10	2008	3	EMPRES-i
Rift Valley fever virus	point	28.3372	-24.8606	5_Limpopo	34_Waterberg	140_Bela-Bela	2834_2	2008	3	EMPRES-i
Rift Valley fever virus	point	31.6491	-25.5427	6_Mpumalanga	35_Ehlanzeni	148_Nkomazi	3008_29	2008	2	EMPRES-i
Rift Valley fever virus	point	31.8458	-25.395	6_Mpumalanga	35_Ehlanzeni	148_Nkomazi	3017_6	2008	1	EMPRES-i
Rift Valley fever virus	point	31.7714	-25.427	6_Mpumalanga	35_Ehlanzeni	148_Nkomazi	3008_29	2008	2	EMPRES-i
Rift Valley fever virus	point	31.7714	-25.4269	6_Mpumalanga	35_Ehlanzeni	148_Nkomazi	3008_29	2008	2	EMPRES-i
Rift Valley fever virus	point	39.5	0.5	7_Garissa	44_Lagdera	207_Baraki		2006	12	EMPRES-i
Rift Valley fever virus	point	39.8333	-0.5	7_Garissa	41_Fafi	196_Fafi		2006	12	EMPRES-i
Rift Valley fever virus	point	39.8342	0.4925	7_Garissa	44_Lagdera	209_Goreale		2006	12	EMPRES-i
Rift Valley fever virus	point	39.5117	0.4925	7_Garissa	44_Lagdera	207_Baraki		2006	12	EMPRES-i
Rift Valley fever virus	point	40.3406	0.58444	46_Wajir	294_Wajir South	1414_Benane		2006	12	EMPRES-i
Rift Valley fever virus	point	40.8694	0.35278	7_Garissa	40_Daadab	193_Liboi		2006	12	EMPRES-i
Rift Valley fever virus	point	40.8364	0.49583	46_Wajir	294_Wajir South	1414_Benane		2006	12	EMPRES-i
Rift Valley fever virus	polygon4	47.8694	-18.4191	1_Antananarivo	1_Analamanga	3_Anjozorobe	46_Anjozorobe	2008	2	Literature
Rift Valley fever virus	polygon4	48.2733	-17.586	5_Toamasina	16_Alaotra-Mangoro	74_Amparafaravola	1003_Amparafaravola	2008	3	Literature
Rift Valley fever virus	polygon4	46.9441	-21.8312	3_Fianarantsoa	9_Haute matsiatra	38_Ambalavao	541_Ambalavao	2008	4	Literature
Rift Valley fever virus	polygon4	48.2733	-17.586	5_Toamasina	16_Alaotra-Mangoro	74_Amparafaravola	1003_Amparafaravola	2008	5	Literature
Rift Valley fever virus	polygon4	48.2733	-17.586	5_Toamasina	16_Alaotra-Mangoro	74_Amparafaravola	1003_Amparafaravola	2008	4	Literature
Rift Valley fever virus	polygon4	47.5426	-19.1027	1_Antananarivo	1_Analamanga	6_Antananarivo-Sud	79_Ambalavao	2009	3	Literature
Rift Valley fever virus	polygon4	47.1507	-18.2924	1_Antananarivo	1_Analamanga	4_Ankazobe	56_Ankazobe	2008	3	Literature
Rift Valley fever virus	polygon4	47.0704	-22.0822	3_Fianarantsoa	9_Haute matsiatra	38_Ambalavao	555_Miarinarivo	2008	2	Literature
Rift Valley fever virus	polygon4	46.4118	-18.7339	1_Antananarivo	2_Bongolava	10_Tsiroanomandidy	138_Anosy	2008	4	Literature
Rift Valley fever virus	polygon3	40.733	-2.40524	21_Lamu	133_Lamu West	637_Bahari	NA	2007	1	Literature
Rift Valley fever virus	polygon3	30.9702	-1.75227	6_Kagera	33_Karagwe	664_Kibondo	NA	2011	5	Literature
Rift Valley fever virus	polygon3	40.568	-1.67632	7_Garissa	43_Ijara	204_Ijara	NA	2007	1	Literature
Rift Valley fever virus	polygon2	-11.9881	16.8827	2_Assaba	6_Guérou	NA	NA	2012	11	Literature
Rift Valley fever virus	polygon2	36.6882	-3.34795	1_Arusha	2_Arusha	NA	NA	2007	3	Literature
Rift Valley fever virus	polygon2	36.6882	-3.34795	1_Arusha	2_Arusha	NA	NA	2007	2	Literature
Rift Valley fever virus	polygon2	32.5318	15.5162	7_Khartoum	29_Khartoum	NA	NA	2007	10	Literature
Rift Valley fever virus	polygon2	32.5318	15.5162	7_Khartoum	29_Khartoum	NA	NA	2007	11	Literature
Rift Valley fever virus	polygon2	43.1017	15.7371	5_Al Hudaydah	67_Az Zuhrah	NA	NA	2000	10	Literature
Rift Valley fever virus	polygon2	37.1691	-1.06035	13_Kiambu	89_Thika Town	NA	NA	2007	2	Literature
Rift Valley fever virus	polygon2	37.7675	-0.539408	6_Embu	36_Mbeere North	NA	NA	2007	2	Literature
Rift Valley fever virus	polygon2	43.1017	15.7371	5_Al Hudaydah	67_Az Zuhrah	NA	NA	2000	9	Literature
Rift Valley fever virus	polygon2	30.3827	-2.8094	13_Muyinga	104_Muyinga	NA	NA	2007	5	Literature
Rift Valley fever virus	polygon1	13.3131	-8.98025	11_Luanda	NA	NA	NA	2016	7	Literature
Rift Valley fever virus	polygon1	29.7447	30.8437	6_Al Iskandariyah	NA	NA	NA	2000	4	Literature
Rift Valley fever virus	polygon1	29.7447	30.8437	6_Al Iskandariyah	NA	NA	NA	2000	5	Literature
Rift Valley fever virus	polygon1	29.7447	30.8437	6_Al Iskandariyah	NA	NA	NA	2000	7	Literature
Rift Valley fever virus	polygon1	36.9557	-0.336506	36_Nyeri	NA	NA	NA	2007	1	Literature
Rift Valley fever virus	polygon1	36.8667	-1.29055	30_Nairobi	NA	NA	NA	2007	1	Literature
Rift Valley fever virus	polygon1	36.8667	-1.29055	30_Nairobi	NA	NA	NA	2007	2	Literature
Rift Valley fever virus	polygon1	36.8667	-1.29055	30_Nairobi	NA	NA	NA	2007	4	Literature
Rift Valley fever virus	polygon1	36.8264	-1.06345	13_Kiambu	NA	NA	NA	2007	5	Literature
